# Supplementary material for: Of power and despair in cetacean conservation: estimation and detection of trend in abundance with noisy and short time-series
Source: PeerJ. 2020 Aug 7;8:e9436. doi: 10.7717/peerj.9436 (PMC7416721; doi:10.7717/peerj.9436)
Supplement: Supplemental Information 1 [file peerj-08-9436-s001.zip]

Archive with 19 entries (16 files):
- 20200514_PeerJ_AuthierEtAl_suppl/
- 20200514_PeerJ_AuthierEtAl_suppl/00_CorrelationFigs.r
- 20200514_PeerJ_AuthierEtAl_suppl/01_CV01.r
- 20200514_PeerJ_AuthierEtAl_suppl/02_CV02.r
- 20200514_PeerJ_AuthierEtAl_suppl/03_CV03.r
- 20200514_PeerJ_AuthierEtAl_suppl/04_CV04.r
- 20200514_PeerJ_AuthierEtAl_suppl/05_CV05.r
- 20200514_PeerJ_AuthierEtAl_suppl/06_AggregateResults.r
- 20200514_PeerJ_AuthierEtAl_suppl/07_MainGraphics.r
- 20200514_PeerJ_AuthierEtAl_suppl/08_Priors.r
- 20200514_PeerJ_AuthierEtAl_suppl/09_Priors_logDensity.r
- 20200514_PeerJ_AuthierEtAl_suppl/10_CetaceanCaseStudies.R
- 20200514_PeerJ_AuthierEtAl_suppl/11_CetaceanCaseStudies_stability.r
- 20200514_PeerJ_AuthierEtAl_suppl/AppendixI.pdf
- 20200514_PeerJ_AuthierEtAl_suppl/data/
- 20200514_PeerJ_AuthierEtAl_suppl/data/20181121_fct2source.r
- 20200514_PeerJ_AuthierEtAl_suppl/data/CetaceansCaseStudy.xls
- 20200514_PeerJ_AuthierEtAl_suppl/output/
- 20200514_PeerJ_AuthierEtAl_suppl/output/20190125_all_results.txt
