# Supplementary material for: Of power and despair in cetacean conservation: estimation and detection of trend in abundance with noisy and short time-series
Source: PeerJ. 2020 Aug 7;8:e9436. doi: 10.7717/peerj.9436 (PMC7416721; doi:10.7717/peerj.9436)
Supplement: Supplemental Information 1 [file peerj-08-9436-s001.zip › 20200514_PeerJ_AuthierEtAl_suppl/data/CetaceansCaseStudy.xls]

## Sheet: Feuil2
year	Species_stock	N_hat	se	cv	lower	upper	ref
1989	NorthSea_summer_minke	5429	NA	34	NA	NA	WGMME2017
1994	NorthSea_summer_minke	7495	NA	15	NA	NA	WGMME2017
1995	NorthSea_summer_minke	20294	NA	26	NA	NA	WGMME2017
1998	NorthSea_summer_minke	11713	NA	29	NA	NA	WGMME2017
2004	NorthSea_summer_minke	6246	NA	48	NA	NA	WGMME2017
2005	NorthSea_summer_minke	9890	NA	34	NA	NA	WGMME2017
2009	NorthSea_summer_minke	6891	NA	31	NA	NA	WGMME2017
2016	NorthSea_summer_minke	8854	NA	24	NA	NA	WGMME2017
1994	NorthSea_summer_whitebeaked	22616	NA	23	NA	NA	Hammond2016
2005	NorthSea_summer_whitebeaked	29010	NA	35	NA	NA	Hammond2016
2016	NorthSea_summer_whitebeaked	20453	NA	36	NA	NA	Hammond2016
1994	NorthSea_summer_harbour_porpoises	289150	NA	14	NA	NA	Hammond2016
2005	NorthSea_summer_harbour_porpoises	355408	NA	22	NA	NA	Hammond2016
2016	NorthSea_summer_harbour_porpoises	345373	NA	18	246526	495752	Hammond2016
1997	SeaOfCortez_vaquita	567	NA	47	177	1073	Parsons2018
2008	SeaOfCortez_vaquita	245	NA	73	68	884	Parsons2018
2015	SeaOfCortez_vaquita	59	NA	52	22	145	Parsons2018
2016	SeaOfCortez_vaquita	30	NA	70	8	96	Parsons2018
2010	GulfStMalo_bottlenose	399	NA	NA	385	413	Grimaud2019
2011	GulfStMalo_bottlenose	409	NA	NA	387	431	Grimaud2019
2012	GulfStMalo_bottlenose	360	NA	NA	334	487	Grimaud2019
2013	GulfStMalo_bottlenose	391	NA	NA	363	461	Grimaud2019
2014	GulfStMalo_bottlenose	375	NA	NA	341	405	Grimaud2019
2015	GulfStMalo_bottlenose	471	NA	NA	410	539	Grimaud2019
2016	GulfStMalo_bottlenose	433	NA	NA	378	490	Grimaud2019
2017	GulfStMalo_bottlenose	380	NA	NA	315	454	Grimaud2019
2004	BayBiscay_spring_minke	0.000209	0.000044	21	NA	NA	Authier2018
2005	BayBiscay_spring_minke	0.000231	0.000063	27	NA	NA	Authier2018
2006	BayBiscay_spring_minke	0.000213	0.000047	22	NA	NA	Authier2018
2007	BayBiscay_spring_minke	0.000222	0.000057	26	NA	NA	Authier2018
2008	BayBiscay_spring_minke	0.000223	0.000059	26	NA	NA	Authier2018
2009	BayBiscay_spring_minke	0.00024	0.000064	27	NA	NA	Authier2018
2010	BayBiscay_spring_minke	0.000235	0.000069	29	NA	NA	Authier2018
2011	BayBiscay_spring_minke	0.00024	0.000071	30	NA	NA	Authier2018
2012	BayBiscay_spring_minke	0.000244	0.000064	26	NA	NA	Authier2018
2013	BayBiscay_spring_minke	0.000241	0.000063	26	NA	NA	Authier2018
2014	BayBiscay_spring_minke	0.000239	0.000066	28	NA	NA	Authier2018
2015	BayBiscay_spring_minke	0.000234	0.000061	26	NA	NA	Authier2018
2016	BayBiscay_spring_minke	0.000236	0.000063	27	NA	NA	Authier2018
2004	BayBiscay_spring_common	0.024449	0.004624	19	NA	NA	Authier2018
2005	BayBiscay_spring_common	0.020339	0.004885	24	NA	NA	Authier2018
2006	BayBiscay_spring_common	0.016805	0.002919	17	NA	NA	Authier2018
2007	BayBiscay_spring_common	0.016939	0.003422	20	NA	NA	Authier2018
2008	BayBiscay_spring_common	0.018745	0.0069	37	NA	NA	Authier2018
2009	BayBiscay_spring_common	0.022741	0.005199	23	NA	NA	Authier2018
2010	BayBiscay_spring_common	0.019442	0.005776	30	NA	NA	Authier2018
2011	BayBiscay_spring_common	0.023306	0.006762	29	NA	NA	Authier2018
2012	BayBiscay_spring_common	0.023135	0.005108	22	NA	NA	Authier2018
2013	BayBiscay_spring_common	0.023259	0.005115	22	NA	NA	Authier2018
2014	BayBiscay_spring_common	0.024759	0.008137	33	NA	NA	Authier2018
2015	BayBiscay_spring_common	0.019286	0.004391	23	NA	NA	Authier2018
2016	BayBiscay_spring_common	0.019309	0.004312	22	NA	NA	Authier2018
2004	BayBiscay_spring_pilot_whale	0.003013	0.000849	28	NA	NA	Authier2018
2005	BayBiscay_spring_pilot_whale	0.002949	0.000857	29	NA	NA	Authier2018
2006	BayBiscay_spring_pilot_whale	0.002653	0.000831	31	NA	NA	Authier2018
2007	BayBiscay_spring_pilot_whale	0.002637	0.000834	32	NA	NA	Authier2018
2008	BayBiscay_spring_pilot_whale	0.002866	0.00111	39	NA	NA	Authier2018
2009	BayBiscay_spring_pilot_whale	0.003028	0.000973	32	NA	NA	Authier2018
2010	BayBiscay_spring_pilot_whale	0.002691	0.00088	33	NA	NA	Authier2018
2011	BayBiscay_spring_pilot_whale	0.003012	0.00097	32	NA	NA	Authier2018
2012	BayBiscay_spring_pilot_whale	0.00305	0.000916	30	NA	NA	Authier2018
2013	BayBiscay_spring_pilot_whale	0.003029	0.000918	30	NA	NA	Authier2018
2014	BayBiscay_spring_pilot_whale	0.003044	0.000959	31	NA	NA	Authier2018
2015	BayBiscay_spring_pilot_whale	0.002838	0.000849	30	NA	NA	Authier2018
2016	BayBiscay_spring_pilot_whale	0.00285	0.000898	32	NA	NA	Authier2018
2004	BayBiscay_spring_Risso	0.000784	0.000115	15	NA	NA	Authier2018
2005	BayBiscay_spring_Risso	0.000864	0.000203	23	NA	NA	Authier2018
2006	BayBiscay_spring_Risso	0.000641	0.000118	18	NA	NA	Authier2018
2007	BayBiscay_spring_Risso	0.000614	0.000153	25	NA	NA	Authier2018
2008	BayBiscay_spring_Risso	0.000587	0.000154	26	NA	NA	Authier2018
2009	BayBiscay_spring_Risso	0.000933	0.00021	23	NA	NA	Authier2018
2010	BayBiscay_spring_Risso	0.000731	0.000217	30	NA	NA	Authier2018
2011	BayBiscay_spring_Risso	0.001038	0.000204	20	NA	NA	Authier2018
2012	BayBiscay_spring_Risso	0.001043	0.000184	18	NA	NA	Authier2018
2013	BayBiscay_spring_Risso	0.001038	0.000173	17	NA	NA	Authier2018
2014	BayBiscay_spring_Risso	0.001063	0.000177	17	NA	NA	Authier2018
2015	BayBiscay_spring_Risso	0.000835	0.000169	20	NA	NA	Authier2018
2016	BayBiscay_spring_Risso	0.000847	0.000182	22	NA	NA	Authier2018
2004	BayBiscay_spring_striped	0.001001	0.000271	27	NA	NA	Authier2018
2005	BayBiscay_spring_striped	0.001127	0.000359	32	NA	NA	Authier2018
2006	BayBiscay_spring_striped	0.000949	0.000263	28	NA	NA	Authier2018
2007	BayBiscay_spring_striped	0.001004	0.00031	31	NA	NA	Authier2018
2008	BayBiscay_spring_striped	0.001013	0.000325	32	NA	NA	Authier2018
2009	BayBiscay_spring_striped	0.001165	0.000392	34	NA	NA	Authier2018
2010	BayBiscay_spring_striped	0.001065	0.00036	34	NA	NA	Authier2018
2011	BayBiscay_spring_striped	0.001177	0.000411	35	NA	NA	Authier2018
2012	BayBiscay_spring_striped	0.001201	0.00043	36	NA	NA	Authier2018
2013	BayBiscay_spring_striped	0.001185	0.000385	32	NA	NA	Authier2018
2014	BayBiscay_spring_striped	0.001163	0.000381	33	NA	NA	Authier2018
2015	BayBiscay_spring_striped	0.001098	0.000357	33	NA	NA	Authier2018
2016	BayBiscay_spring_striped	0.001101	0.000354	32	NA	NA	Authier2018
2004	BayBiscay_spring_bottlenose	0.008901	0.001737	20	NA	NA	Authier2018
2005	BayBiscay_spring_bottlenose	0.007869	0.001818	23	NA	NA	Authier2018
2006	BayBiscay_spring_bottlenose	0.007088	0.001889	27	NA	NA	Authier2018
2007	BayBiscay_spring_bottlenose	0.006926	0.001841	27	NA	NA	Authier2018
2008	BayBiscay_spring_bottlenose	0.006564	0.001537	23	NA	NA	Authier2018
2009	BayBiscay_spring_bottlenose	0.008227	0.002017	25	NA	NA	Authier2018
2010	BayBiscay_spring_bottlenose	0.007013	0.00179	26	NA	NA	Authier2018
2011	BayBiscay_spring_bottlenose	0.008004	0.001813	23	NA	NA	Authier2018
2012	BayBiscay_spring_bottlenose	0.008754	0.002371	27	NA	NA	Authier2018
2013	BayBiscay_spring_bottlenose	0.008234	0.001786	22	NA	NA	Authier2018
2014	BayBiscay_spring_bottlenose	0.008259	0.001883	23	NA	NA	Authier2018
2015	BayBiscay_spring_bottlenose	0.007328	0.001604	22	NA	NA	Authier2018
2016	BayBiscay_spring_bottlenose	0.00737	0.001694	23	NA	NA	Authier2018
2007	WiderBayBiscay_fall_fin_whale	291	NA	89	65	1310	Baron2019
2008	WiderBayBiscay_fall_fin_whale	387	NA	66	118	1267	Baron2019
2013	WiderBayBiscay_fall_fin_whale	1241	NA	63	395	3901	Baron2019
2014	WiderBayBiscay_fall_fin_whale	1735	NA	54	638	4718	Baron2019
2015	WiderBayBiscay_fall_fin_whale	610	NA	61	201	1853	Baron2019
2016	WiderBayBiscay_fall_fin_whale	1600	NA	58	551	4641	Baron2019
2007	IberianCoasts_spring_common	5928	NA	43	2613	13449	Saavedra2018
2008	IberianCoasts_spring_common	5533	NA	62	1785	17150	Saavedra2018
2009	IberianCoasts_spring_common	7305	NA	41	3347	15946	Saavedra2018
2010	IberianCoasts_spring_common	22662	NA	36	11410	45009	Saavedra2018
2011	IberianCoasts_spring_common	14437	NA	33	7584	27484	Saavedra2018
2012	IberianCoasts_spring_common	13322	NA	34	6924	25631	Saavedra2018
2013	IberianCoasts_spring_common	17994	NA	53	6643	48745	Saavedra2018
2014	IberianCoasts_spring_common	12981	NA	46	5421	31084	Saavedra2018
2015	IberianCoasts_spring_common	8475	NA	40	3946	18202	Saavedra2018
2016	IberianCoasts_spring_common	22084	NA	30	12335	39540	Saavedra2018
2005	WiderCardiganBay_bottlenose	195	NA	36	162	263	Lohrengel2018
2006	WiderCardiganBay_bottlenose	213	NA	20	199	256	Lohrengel2018
2007	WiderCardiganBay_bottlenose	225	NA	13	212	259	Lohrengel2018
2008	WiderCardiganBay_bottlenose	287	NA	27	245	363	Lohrengel2018
2009	WiderCardiganBay_bottlenose	318	NA	39	251	440	Lohrengel2018
2010	WiderCardiganBay_bottlenose	241	NA	21	215	289	Lohrengel2018
2011	WiderCardiganBay_bottlenose	225	NA	21	201	271	Lohrengel2018
2012	WiderCardiganBay_bottlenose	222	NA	17	204	260	Lohrengel2018
2013	WiderCardiganBay_bottlenose	191	NA	16	176	224	Lohrengel2018
2014	WiderCardiganBay_bottlenose	141	NA	57	117	262	Lohrengel2018
2015	WiderCardiganBay_bottlenose	206	NA	28	171	278	Lohrengel2018
2016	WiderCardiganBay_bottlenose	174	NA	30	150	246	Lohrengel2018
