# Supplementary material for: Of power and despair in cetacean conservation: estimation and detection of trend in abundance with noisy and short time-series
Source: PeerJ. 2020 Aug 7;8:e9436. doi: 10.7717/peerj.9436 (PMC7416721; doi:10.7717/peerj.9436)
Supplement: Supplemental Information 1 [file peerj-08-9436-s001.zip › 20200514_PeerJ_AuthierEtAl_suppl/output/20190125_all_results.txt]

n	logbeta	model	sample_size	mean_est	sd_est	mean_se	sd_se	mean_pval	power1	power2	typeS1	typeS2	typeM1	typeM2	cover1	cover2	ccover1	ccover2	cv
3	-0.693147180559945	arm_strong	9999	-0.63155760242622	0.105532480820413	0.0532727355568148	0.0431195935141788	0.017161549973061	0.927292729272927	0.978697869786979	0	0	1.05050991358694	1.05861402402394	0.788978897889789	0.557955795579558	0.77469801553063	0.569078275086859	0.1
3	-0.693147180559945	arm_weak	10000	-0.66541453119452	0.0896210074465539	0.046410742174333	0.0338126761099382	0.00766097551183108	0.9911	0.9995	0	0	1.03062873933995	1.03181912804384	0.7899	0.5829	0.788820502472001	0.583191595797899	0.1
3	-0.693147180559945	glm	10000	-0.675411434284437	0.0904416807665421	0.046473432035166	0.0339254057960942	0.00670329010872078	0.9961	1	0	0	1.02164299295627	1.02206390200865	0.7934	0.5864	0.792791888364622	0.5864	0.1
3	-0.644357016390513	arm_strong	10000	-0.586492381895249	0.107760939085959	0.0502292507803864	0.0416013730902525	0.0195562121530863	0.9185	0.9712	0	0	1.04385363003349	1.0521616333443	0.7747	0.538	0.757430593358737	0.553027182866557	0.1
3	-0.644357016390513	arm_weak	10000	-0.620182681643984	0.0887728117029658	0.0433373587530248	0.0321834640515584	0.00783059302710245	0.9878	0.9996	0	0	1.02645555218869	1.0281920661314	0.7765	0.5605	0.774347033812513	0.560724289715886	0.1
3	-0.644357016390513	glm	10000	-0.629617046080612	0.08948167612105	0.043372094969006	0.0322061141165226	0.00688728094339363	0.9943	1	0	0	1.01824782117924	1.01891712609859	0.7799	0.5625	0.778738811223977	0.5625	0.1
3	-0.59783700075562	arm_strong	9998	-0.542317461637962	0.110200092050049	0.0481424631857409	0.0403930676857484	0.0228611517890223	0.903080616123225	0.961992398479696	0	0	1.0380345222103	1.04693877932826	0.767753550710142	0.517803560712142	0.747701849595747	0.536805988771054	0.1
3	-0.59783700075562	arm_weak	10000	-0.575865004339849	0.0905961179800628	0.0410312803644002	0.0308790003249772	0.00930994703812315	0.9842	0.9985	0	0	1.02332966526043	1.02530158842822	0.7658	0.5405	0.764173948384475	0.541311967951928	0.1
3	-0.59783700075562	glm	10000	-0.585535677476584	0.0892564616193997	0.0411849328887899	0.0311010258419412	0.00737850623874405	0.9912	1	0	0	1.01547467294714	1.01641821864592	0.7698	0.5445	0.767958030669895	0.5445	0.1
3	-0.553385238184787	arm_strong	9999	-0.49747232261163	0.114025540561378	0.0478806720937034	0.0406962965036791	0.0292985857905018	0.872987298729873	0.942994299429943	0	0	1.03244463422174	1.04181371198616	0.766376637663766	0.497649764976498	0.739259938137244	0.523385300668151	0.1
3	-0.553385238184787	arm_weak	10000	-0.533792107740103	0.0919165895667842	0.0398922125745166	0.030308619215342	0.0111883827430026	0.9768	0.9975	0	0	1.01964119463748	1.02239694413495	0.764	0.5189	0.761670761670762	0.520200501253133	0.1
3	-0.553385238184787	glm	10000	-0.544109855924259	0.0892716486299552	0.0401585335981069	0.03070498226988	0.00828355172432441	0.9858	0.9998	0	0	1.01181520567923	1.0132550104319	0.7691	0.5237	0.765976871576385	0.52380476095219	0.1
3	-0.510825623765991	arm_strong	9996	-0.455942195625879	0.116811933621752	0.0477299478487341	0.0400994636841274	0.0361757243133282	0.841936774709884	0.926170468187275	0	0	1.0254031381691	1.03645257908857	0.76500600240096	0.483993597438976	0.733483840304182	0.518038453229639	0.1
3	-0.510825623765991	arm_weak	10000	-0.494020880958976	0.094371012387067	0.0391328245905348	0.0298503545898436	0.0142273888838023	0.9638	0.9956	0	0	1.01483668820599	1.01875098612136	0.7621	0.5123	0.758248599294459	0.514564081960627	0.1
3	-0.510825623765991	glm	10000	-0.505243747775262	0.089975436001875	0.0395481005375088	0.0303211085363357	0.00958883599219631	0.9777	0.9994	0	0	1.00716656117632	1.00945221386986	0.7703	0.5188	0.765265418840135	0.519111466880128	0.1
3	-0.470003629245736	arm_strong	9998	-0.414087156982131	0.117980713853948	0.0464927234500672	0.0387674414088968	0.044037202466403	0.815963192638528	0.903580716143229	0	0	1.02125954459673	1.03237276322952	0.760752150430086	0.470394078815763	0.725790634959549	0.511401372592429	0.1
3	-0.470003629245736	arm_weak	10000	-0.452773051778233	0.0970345832587229	0.0373548779867986	0.0284375558451014	0.0191988085363958	0.9513	0.9912	0	0	1.01256197745473	1.01723011973682	0.7546	0.5021	0.753179859140124	0.506557707828894	0.1
3	-0.470003629245736	glm	10000	-0.464926387081236	0.089678232686059	0.0380955859685303	0.0291994030542203	0.010960579961616	0.9703	0.9988	0	0	1.00539285295753	1.00873269804126	0.7656	0.5105	0.759455838400495	0.510913095714858	0.1
3	-0.430782916092454	arm_strong	9996	-0.37508167087684	0.117870875017197	0.0458835077021089	0.0376585194608247	0.0523855227983177	0.779511804721889	0.882052821128451	0	0	1.01660900796174	1.0283711265292	0.750400160064026	0.451780712284914	0.704183778234086	0.497901780651015	0.1
3	-0.430782916092454	arm_weak	10000	-0.414316179774754	0.0992591116232833	0.0362669127306537	0.0276182362654139	0.0240271231609109	0.937	0.9875	0	0	1.00969308644727	1.01527124521199	0.7402	0.4856	0.73863393810032	0.491746835443038	0.1
3	-0.430782916092454	glm	10000	-0.427629936123194	0.0903603593408465	0.0373054905040763	0.0287651854077154	0.0126045172035186	0.9567	0.9981	0	0	1.00249848608146	1.00667689541229	0.757	0.5003	0.748092400961639	0.500851618074341	0.1
3	-0.393042588109607	arm_strong	9996	-0.335872453020321	0.116797753665165	0.0454123635365033	0.0367843807296956	0.0645907021156086	0.736494597839136	0.849039615846339	0	0	1.01192997149812	1.02411819695339	0.746998799519808	0.436574629851941	0.69505569138821	0.490397077883822	0.1
3	-0.393042588109607	arm_weak	9998	-0.375102183942596	0.102182976759393	0.0349890807234005	0.0268781056206317	0.0347533585053219	0.913882776555311	0.977595519103821	0	0	1.00684233506843	1.01319986473979	0.731046209241848	0.47629525905181	0.734048374740068	0.487210967873951	0.1
3	-0.393042588109607	glm	10000	-0.39076597289258	0.0892806555605394	0.0367542775327031	0.0286937547828699	0.0156290353425359	0.9372	0.9949	0	0	0.999893239823149	1.00482463517859	0.7566	0.4959	0.743811352966283	0.497336415720173	0.1
3	-0.356674943938732	arm_strong	9998	-0.298679906565153	0.114177197933306	0.0447124891980171	0.0353182434264846	0.0776646726983877	0.694438887777555	0.824164832966593	0	0	1.00839566760414	1.02196280692904	0.744848969793959	0.427785557111422	0.685150511306352	0.491383495145631	0.1
3	-0.356674943938732	arm_weak	10000	-0.33581237530085	0.105919823966647	0.0339137332377325	0.0262641628558876	0.0497463111892937	0.8777	0.9636	0	0	1.00386965860512	1.01196332626254	0.7183	0.4674	0.725760510424974	0.48505603985056	0.1
3	-0.356674943938732	glm	10000	-0.354297413735212	0.0898225938871398	0.0366952826333227	0.0290038602134209	0.0202632943983088	0.907	0.9907	0	0	0.997288344839463	1.00408735907075	0.7571	0.4934	0.737045203969129	0.494801655395175	0.1
3	-0.342490308946776	arm_strong	9998	-0.285033455111393	0.113726830584876	0.0448934665467133	0.0351373048644638	0.0836837903437346	0.672834566913383	0.806561312262453	0.000148654675189535	0.000124007936507937	1.00607417477345	1.01946171958816	0.740248049609922	0.418883776755351	0.664337743422031	0.481522817460317	0.1
3	-0.342490308946776	arm_weak	9999	-0.3226101496782	0.10726366050978	0.0336069469238381	0.0260242640209355	0.0551277540091929	0.863686368636864	0.958595859585959	0.000115794349235757	0.000104329681794471	1.00126652997389	1.00977187083224	0.709070907090709	0.455545554555456	0.716651227420102	0.475221700573813	0.1
3	-0.342490308946776	glm	10000	-0.342248333959442	0.0901744163325243	0.0366609764656129	0.0287662393913837	0.0215312539497242	0.8922	0.9904	0.000112082492714638	0.000100969305331179	0.994630719062618	1.001919192255	0.7512	0.4878	0.726518717776283	0.489398222940226	0.1
3	-0.328504066972036	arm_strong	10000	-0.27210334438699	0.112844978133208	0.0439293579824138	0.0340183794765285	0.0895631228754265	0.6582	0.794	0	0	1.00264123222264	1.01649775070602	0.739	0.4109	0.668337891218475	0.478337531486146	0.1
3	-0.328504066972036	arm_weak	10000	-0.308178455809793	0.10811681509457	0.0325851488531955	0.025149207212665	0.0634062747091048	0.8516	0.95	0	0	0.998793099011126	1.00779146602854	0.7047	0.4532	0.718999530295914	0.477052631578947	0.1
3	-0.328504066972036	glm	10000	-0.328594210948176	0.0896116740199324	0.0360987811632516	0.0282618477903608	0.0238287262436544	0.8799	0.9871	0	0	0.992570144152236	1.00081048235702	0.7557	0.4894	0.729060120468235	0.491844797892817	0.1
3	-0.3147107448397	arm_strong	9999	-0.259226358179103	0.111336764472561	0.0434223756699205	0.0332700096360562	0.0950664110192619	0.641764176417642	0.781578157815782	0.000155836060464391	0.000127959053103007	1.00037104923647	1.01440786988722	0.735873587358736	0.416141614161416	0.658407355462054	0.485220729366603	0.1
3	-0.3147107448397	arm_weak	9998	-0.294518465592889	0.107916140510364	0.0319066806388891	0.0246564384293786	0.0692090814902449	0.840968193638728	0.944488897779556	0.000118934348239772	0.000105898549189876	0.997551170938314	1.0065113494444	0.696039207841568	0.453190638127626	0.712416745956232	0.479826326379329	0.1
3	-0.3147107448397	glm	10000	-0.315681324381684	0.0891979335090637	0.035816660449759	0.0281713516903085	0.0258733862169033	0.8733	0.9839	0.000114508187335394	0.000101636345157028	0.991531024187764	0.999272461848217	0.7517	0.4905	0.723004694835681	0.493241183047058	0.1
3	-0.301105092783922	arm_strong	9995	-0.244302395690062	0.10924985613387	0.0433899889357398	0.032748318392741	0.103193809456202	0.618209104552276	0.766383191595798	0.000161838485191779	0.000130548302872063	1.00000529375016	1.01504538824911	0.731765882941471	0.412906453226613	0.647192102281923	0.480026109660574	0.1
3	-0.301105092783922	arm_weak	9999	-0.277795090804124	0.109974129000994	0.0314162528604031	0.0242677244076725	0.0832720909938322	0.816481648164816	0.92999299929993	0.000122488975992161	0.000107538444994085	0.996364609012069	1.00597852935362	0.678067806780678	0.442944294429443	0.702229299363057	0.476287772878804	0.1
3	-0.301105092783922	glm	10000	-0.301260025428506	0.0890718626988106	0.0361434954737577	0.0282613377025723	0.0290484836246149	0.8479	0.9799	0.000117938436136337	0.000102051229717318	0.990341663852992	0.999554494406958	0.747	0.4903	0.713763415497111	0.491784876007756	0.1
3	-0.287682072451781	arm_strong	9999	-0.234386586951986	0.107071669714508	0.0432627438577959	0.0322283569266568	0.107703882143602	0.598059805980598	0.758375837583758	0	0	0.996733506206763	1.01132217116911	0.735273527352735	0.415541554155416	0.644481605351171	0.486351048397732	0.1
3	-0.287682072451781	arm_weak	9999	-0.26718713184631	0.109101819354958	0.0313071616359343	0.0240206979733772	0.0877643450358223	0.803280328032803	0.926092609260926	0	0	0.993139031073697	1.00271488660465	0.678567856785679	0.445344534453445	0.701568725099602	0.480885529157667	0.1
3	-0.287682072451781	glm	10000	-0.291007828189502	0.0892030273387263	0.036313778214246	0.0282960259974796	0.0316504577922086	0.8402	0.9754	0	0.000102522042239081	0.987038197014375	0.99563407807737	0.7518	0.4911	0.714829802427993	0.493438589296699	0.1
3	-0.27443684570176	arm_strong	9998	-0.222416499561469	0.106170722558348	0.0424473163822456	0.0313195301357882	0.116258108501007	0.581316263252651	0.742148429685937	0	0	0.992886978275096	1.00808047941911	0.736647329465893	0.407581516303261	0.65020646937371	0.477897574123989	0.1
3	-0.27443684570176	arm_weak	10000	-0.252562468600237	0.111304321349989	0.0301286863275464	0.0235576588975787	0.104664090753236	0.7856	0.9078	0.000127291242362525	0.00011015642211941	0.990699820909642	0.999695818193313	0.6677	0.431	0.705448065173116	0.474774179334655	0.1
3	-0.27443684570176	glm	10000	-0.277974371502176	0.0900906338245341	0.0360743786848715	0.0282261471475374	0.0366776847456242	0.8234	0.9677	0.000121447656060238	0.000206675622610313	0.984688525577788	0.993913988692257	0.7564	0.4851	0.717512752003886	0.489201198718611	0.1
3	-0.261364764134408	arm_strong	9996	-0.207273534791579	0.102288787174155	0.0419201021685734	0.0306878040279931	0.124537658024332	0.55922368947579	0.72078831532613	0	0.000138792505204719	0.995174785148742	1.00927050669831	0.737394957983193	0.41156462585034	0.64221824686941	0.484663428174879	0.1
3	-0.261364764134408	arm_weak	10000	-0.236028026548064	0.109716197765108	0.0291735937924999	0.0226682900108922	0.116077537819533	0.7683	0.8958	0	0.000111632060727841	0.99245909907126	1.00124036900921	0.6587	0.4277	0.702069504099961	0.477450323732976	0.1
3	-0.261364764134408	glm	10000	-0.26277431706538	0.0882076748023422	0.0358155757628117	0.0281698938429125	0.0398671952279771	0.8063	0.9617	0.00012402331638348	0.000103982530934803	0.986305636029985	0.995341437847402	0.7581	0.4917	0.71561453553268	0.493813039409379	0.1
3	-0.2484613592985	arm_strong	10000	-0.197831970200173	0.10160858233251	0.0412805338896282	0.0302003771287609	0.131588822747758	0.5419	0.7144	0.000553607676693117	0.00041993281075028	0.990785487923685	1.00622513342511	0.7295	0.4077	0.622070492710832	0.474944008958567	0.1
3	-0.2484613592985	arm_weak	9999	-0.225102175637782	0.109836221442971	0.0287211481458322	0.0227505779899046	0.126289698387642	0.743674367436744	0.886088608860886	0.000403442711135019	0.000338600451467269	0.988072173560501	0.997807570919111	0.641964196419642	0.417541754175418	0.68410435718128	0.471218961625282	0.1
3	-0.2484613592985	glm	10000	-0.2522368003206	0.0897417708639929	0.0357557578007204	0.028144154540682	0.0445955323438517	0.7844	0.9548	0.000382457929627741	0.000628403854210306	0.982604375672439	0.991740697837152	0.7472	0.4873	0.698750637429883	0.491097612065354	0.1
3	-0.23572233352107	arm_strong	9997	-0.184420587029188	0.0988780306944113	0.0406521477704589	0.0292761084443726	0.144040873411683	0.518055416624987	0.681804541362409	0.000193087468623286	0.000146713615023474	0.989773624694755	1.00307039123409	0.72851855556667	0.393618085425628	0.619424599343503	0.464348591549296	0.1
3	-0.23572233352107	arm_weak	9999	-0.209520982099235	0.109687395701549	0.0274557657821173	0.0219261343339085	0.147157101544098	0.723972397239724	0.863486348634864	0.000138140627158447	0.000231642344220524	0.986900795769335	0.996334430376399	0.624462446244624	0.395539553955396	0.685315651333057	0.458072735696085	0.1
3	-0.23572233352107	glm	10000	-0.238526270952864	0.0883973304133127	0.0355295711674001	0.0278771087155175	0.0507513874131507	0.7623	0.9459	0.000131181949363768	0.000740035944603024	0.98121618009889	0.991576876867967	0.7533	0.4815	0.699593335956972	0.483560630087747	0.1
3	-0.22314355131421	arm_strong	9997	-0.173254804087967	0.0973509549642292	0.0400918653083816	0.0285323568144803	0.153439038836186	0.494948484545364	0.671601480444133	0.000404203718674212	0.000595770032767352	0.987586387747355	1.00214381136271	0.720416124837451	0.401820546163849	0.597413096200485	0.474530831099196	0.1
3	-0.22314355131421	arm_weak	10000	-0.19608934095615	0.109712080363742	0.026843367930698	0.0217092201898125	0.164698795144852	0.6955	0.8452	0.000575125808770669	0.000946521533364884	0.985217080343888	0.99443424005178	0.6032	0.3939	0.668296189791517	0.466043539990535	0.1
3	-0.22314355131421	glm	10000	-0.225868115448829	0.0898590999485448	0.0356910025359701	0.0279674923117417	0.0577802185722902	0.7362	0.9338	0.000679163270850312	0.00139216106232598	0.979676112215097	0.989849788137637	0.7455	0.482	0.683917413746265	0.485007496251874	0.1
3	-0.210721031315653	arm_strong	9996	-0.161675300260023	0.0958154359728709	0.0395183291555111	0.0279065797358639	0.165211724270002	0.473489395758303	0.646358543417367	0.00126769490809212	0.00139297322395914	0.985152200361906	0.99965164765972	0.727891156462585	0.400860344137655	0.606169448552715	0.472527472527473	0.1
3	-0.210721031315653	arm_weak	10000	-0.181892852805153	0.10968046885679	0.0256957540014104	0.0207363199090583	0.185801182262707	0.6717	0.822	0.00193538782194432	0.00170316301703163	0.983582015607434	0.992803891137973	0.5907	0.3801	0.673514962036624	0.462408759124088	0.1
3	-0.210721031315653	glm	10000	-0.213189236527512	0.090944191008224	0.0357327015004554	0.027948457980033	0.0647529107404231	0.7139	0.9187	0.0019610589718448	0.00261238706868401	0.978439486076334	0.98801572469937	0.7525	0.4853	0.68847177475837	0.488842930227495	0.1
3	-0.198450938723838	arm_strong	9998	-0.151581433337137	0.0928056748941035	0.0384544671055142	0.0271179025856963	0.176054324285623	0.457391478295659	0.63502700540108	0.00196807347474306	0.00189006142699638	0.983505926671339	0.997665990118592	0.720244048809762	0.399279855971194	0.584299147168161	0.469522759489683	0.1
3	-0.198450938723838	arm_weak	10000	-0.169666862305245	0.107688980177043	0.0245366035360371	0.0201195354031463	0.203204411250817	0.6531	0.8036	0.00183739090491502	0.00199104031856645	0.981866033516407	0.990598478751483	0.5674	0.3628	0.654570509875976	0.451468392234943	0.1
3	-0.198450938723838	glm	10000	-0.201102678856755	0.0899134905810657	0.0353722824962695	0.0279198832797364	0.0742281414343555	0.6929	0.9071	0.00187617260787992	0.00242531143203616	0.976546841779338	0.986397888244104	0.7479	0.4808	0.672680040409872	0.483298423547569	0.1
3	-0.186329578191493	arm_strong	9999	-0.139214155923682	0.0907363274249868	0.0383516337684742	0.0265607371275066	0.194915520936036	0.424942494249425	0.597159715971597	0.00164744645799012	0.00200971361580975	0.98059073004143	0.994611753359465	0.722672267226723	0.396439643964396	0.579430454224523	0.468933177022274	0.1
3	-0.186329578191493	arm_weak	10000	-0.155878026769397	0.106286925055424	0.0238867100283473	0.0196906857337708	0.229666083340313	0.6103	0.7761	0.00163853842372604	0.00206159000128849	0.978679833192193	0.988745659993695	0.5517	0.3504	0.65262985417008	0.45148821028218	0.1
3	-0.186329578191493	glm	10000	-0.188575577351811	0.090219957569628	0.0358471249679346	0.0280324154944169	0.0852048287474777	0.6517	0.8882	0.00184133803897499	0.00326503039855888	0.973919772358509	0.984489692925557	0.7498	0.4838	0.669172932330827	0.485476244089169	0.1
3	-0.174353387144778	arm_strong	9999	-0.131598561201666	0.0885584855198762	0.0373758742365914	0.0260735159652579	0.202805552381932	0.412341234123412	0.585558555855586	0.0033955857385399	0.00307429547395389	0.977928289581855	0.990782159481638	0.71997199719972	0.400640064006401	0.568032985690032	0.460461144321093	0.1
3	-0.174353387144778	arm_weak	9999	-0.145207857717461	0.10524981928861	0.0227611460740578	0.0191307212272914	0.250071465337028	0.592859285928593	0.753075307530753	0.00320512820512821	0.00305444887118194	0.975943038675977	0.984904220450819	0.527652765276528	0.331733173317332	0.642543859649123	0.440504648074369	0.1
3	-0.174353387144778	glm	10000	-0.178658819127622	0.0900541938877835	0.0355558440071278	0.0279526600196225	0.0927815210102113	0.6341	0.8717	0.00299637281185933	0.00390042445795572	0.97121538501313	0.981043845251294	0.7484	0.4747	0.660463649266677	0.473098543076747	0.1
3	-0.162518929497775	arm_strong	9999	-0.121256239779664	0.0864829959872425	0.0366160282964456	0.0254368189432319	0.218910998881729	0.386138613861386	0.564756475647565	0.0044030044030044	0.00513547016114751	0.975731428640165	0.988723433809747	0.71977197719772	0.398139813981398	0.550893550893551	0.456171418452276	0.1
3	-0.162518929497775	arm_weak	9999	-0.133509756949653	0.103264196228495	0.0216909319203506	0.0186147844180397	0.274859289940466	0.567456745674567	0.726372637263726	0.0051110327811068	0.00564505025471568	0.973927706992412	0.982099410341744	0.505250525052505	0.317531753175318	0.62936200211491	0.43714718435908	0.1
3	-0.162518929497775	glm	10000	-0.166269131857699	0.0911873770386394	0.0353758521360688	0.0277342419103444	0.106401255685878	0.6092	0.8493	0.00492449113591596	0.00765336159189921	0.968836776736341	0.978584779989692	0.7447	0.473	0.647898883782009	0.470387377840575	0.1
3	-0.150822889734584	arm_strong	9999	-0.11194456251271	0.0831861998927742	0.0362733657347716	0.0249725090485367	0.231747661461636	0.357535753575358	0.541354135413541	0.00475524475524476	0.00646591538887863	0.972886872643169	0.986750604997789	0.724272427242724	0.411041104110411	0.528671328671329	0.46055791612784	0.1
3	-0.150822889734584	arm_weak	10000	-0.122088550036797	0.100181951653614	0.0210298005171798	0.0180671265897623	0.299426690119595	0.5306	0.7005	0.00471164719185827	0.0065667380442541	0.970373770253384	0.979901569151078	0.4872	0.3062	0.622125895212966	0.437116345467523	0.1
3	-0.150822889734584	glm	10000	-0.155620761882797	0.0900809662418816	0.0356908490227836	0.0278220343126288	0.115705554830598	0.5738	0.8312	0.00470547228999651	0.00902309913378248	0.965697977235813	0.976498116830365	0.7517	0.4783	0.642558382711746	0.471246390760346	0.1
3	-0.139262067333508	arm_strong	10000	-0.102407368959441	0.0805564556320561	0.0360079494804669	0.0248164177167706	0.24782471921334	0.332	0.5121	0.00963855421686747	0.0111306385471588	0.971291344721902	0.984464937016481	0.7307	0.4186	0.512650602409639	0.455379808631127	0.1
3	-0.139262067333508	arm_weak	10000	-0.110642724572398	0.0976475704418477	0.0200892546378309	0.0177913883388243	0.327163789285115	0.4996	0.67	0.0100080064051241	0.011044776119403	0.969459910745321	0.97760024438886	0.4649	0.2862	0.60808646917534	0.427164179104478	0.1
3	-0.139262067333508	glm	10000	-0.144841959429558	0.0903075852330594	0.0359844754795908	0.0281997009443255	0.127326920938451	0.5415	0.8086	0.0105263157894737	0.0147167944595597	0.964866742044734	0.974014090797846	0.7555	0.4826	0.626592797783934	0.471184763789265	0.1
3	-0.127833371509885	arm_strong	9999	-0.0927360533448124	0.0777151992127929	0.0345817686400172	0.0239981099864656	0.263054679052364	0.317231723172317	0.491749174917492	0.0116645649432535	0.0130160667073419	0.971746611494463	0.983442417895602	0.728772877287729	0.422242224222422	0.497162673392182	0.454342078503152	0.1
3	-0.127833371509885	arm_weak	9999	-0.0986713999642379	0.0940147957023892	0.0186455756956635	0.0168908441506882	0.357833796043083	0.474847484748475	0.636063606360636	0.0128475147430497	0.0138364779874214	0.968951349149496	0.976189376308349	0.435443544354435	0.268226822682268	0.595619208087616	0.421698113207547	0.1
3	-0.127833371509885	glm	10000	-0.131888186586191	0.0895609693952367	0.0353385717824624	0.0276945089997925	0.142199236437887	0.5145	0.7837	0.0132167152575316	0.0196503764195483	0.964719996825379	0.973675356940935	0.7505	0.4874	0.613216715257532	0.472757432691081	0.1
3	-0.116533816255952	arm_strong	10000	-0.0842846450307651	0.0761160959906614	0.0341671633927206	0.0237348217867336	0.283049835571363	0.2915	0.4583	0.0181818181818182	0.0200741872136155	0.966644513282055	0.978469695591344	0.729	0.4297	0.476843910806175	0.439013746454288	0.1
3	-0.116533816255952	arm_weak	9998	-0.0885394607466999	0.0916509536295488	0.0177235448989806	0.0163889690692974	0.39131748715863	0.440788157631526	0.599319863972795	0.0176991150442478	0.0200267022696929	0.965348359839533	0.972497209132645	0.405781156231246	0.241148229645929	0.576128885863399	0.402369826435247	0.1
3	-0.116533816255952	glm	10000	-0.121160344139235	0.0903724308411328	0.0356894730442704	0.0280965728488568	0.158384641601784	0.4786	0.7565	0.0183869619724196	0.0281559814937211	0.960864351155126	0.97115561899725	0.7477	0.4809	0.593815294609277	0.453536021150033	0.1
3	-0.105360515657826	arm_strong	10000	-0.0747679632992705	0.0726770614808883	0.0332686537312651	0.023074142256241	0.300634778222451	0.2674	0.4282	0.0265519820493642	0.0329285380663241	0.966000016154876	0.978555294742494	0.7318	0.4436	0.454375467464473	0.43577767398412	0.1
3	-0.105360515657826	arm_weak	10000	-0.0763282932355018	0.0870379701114442	0.0164233268672958	0.0151987034517389	0.429957245618331	0.4042	0.5565	0.0274616526472044	0.0300089847259659	0.964866537061472	0.97200325647302	0.3743	0.2193	0.553686293913904	0.394070080862534	0.1
3	-0.105360515657826	glm	10000	-0.10864897736712	0.088742715929236	0.0355289363159757	0.0277724428886077	0.174260107854235	0.4396	0.7248	0.0268425841674249	0.0402869757174393	0.960153664802656	0.971271410468662	0.749	0.4877	0.575295723384895	0.453090507726269	0.1
3	-0.0943106794712414	arm_strong	9999	-0.0680568098865313	0.0722534157432719	0.0331565265021359	0.0232692379215035	0.315881756262443	0.25002500250025	0.414541454145415	0.0384	0.0441495778045838	0.963249028829123	0.974660036391206	0.745874587458746	0.458345834583458	0.4468	0.430398069963812	0.1
3	-0.0943106794712414	arm_weak	10000	-0.0703501634755318	0.085341806410961	0.0161027143393891	0.0152178824523043	0.445260644002173	0.3856	0.5406	0.0394190871369295	0.0429152793192749	0.961540943722176	0.968234917577155	0.368	0.2028	0.546421161825726	0.375138734739179	0.1
3	-0.0943106794712414	glm	10000	-0.0994121032910788	0.0917831855368177	0.0358518124623391	0.028333798122917	0.189138155466513	0.4206	0.703	0.0397051830718022	0.0546230440967283	0.957330377108684	0.967528059276941	0.7492	0.4731	0.558725630052306	0.421337126600284	0.1
3	-0.0833816089390511	arm_strong	9999	-0.0605112128771454	0.0700126045885677	0.0324092697991777	0.0224282515535447	0.334081904249422	0.226522652265227	0.38043804380438	0.0490066225165563	0.055993690851735	0.960613604777744	0.971390111177507	0.744374437443744	0.475747574757476	0.39205298013245	0.407991587802313	0.1
3	-0.0833816089390511	arm_weak	9999	-0.0614648583178697	0.0816468325192913	0.0150937928010943	0.0142525817619969	0.474726209046731	0.352635263526353	0.508550855085509	0.0482132728304027	0.0548672566371681	0.959351194820241	0.966782167290342	0.346034603460346	0.177617761776178	0.501985252410664	0.349065880039331	0.1
3	-0.0833816089390511	glm	10000	-0.0897087525630939	0.0903609181999991	0.0356877847542889	0.0277704510704317	0.202622727381873	0.387	0.6726	0.0478036175710594	0.0686886708296164	0.955028287968711	0.966203987589842	0.7491	0.4776	0.525839793281654	0.402319357716325	0.1
3	-0.0725706928348355	arm_strong	10000	-0.0525974506877887	0.0673065776308453	0.03164233185135	0.0223084737406587	0.352050030890559	0.2119	0.3546	0.0604058518168948	0.0744500846023689	0.959029332324134	0.970455156837507	0.7569	0.495	0.381311939594148	0.384940778341794	0.1
3	-0.0725706928348355	arm_weak	10000	-0.0519299275069446	0.0772980350470155	0.0139204387381625	0.0132242908382031	0.509962624572206	0.3294	0.4688	0.063752276867031	0.075938566552901	0.958982673553662	0.966271163887383	0.3335	0.149	0.480874316939891	0.3169795221843	0.1
3	-0.0725706928348355	glm	10000	-0.0782311903608717	0.0890687187798096	0.0356638034200626	0.0283172812702396	0.220629731927063	0.3581	0.646	0.0659033789444289	0.0936532507739938	0.95575967111946	0.968016675553459	0.7519	0.4813	0.495950851717397	0.384365325077399	0.1
3	-0.0618754037180875	arm_strong	10000	-0.0461428016591027	0.0658688061386199	0.031222183314621	0.0219544109748902	0.361781312710413	0.1978	0.3356	0.0940343781597573	0.100119189511323	0.961900167558932	0.970535747980546	0.772	0.5224	0.308392315470172	0.365613825983313	0.1
3	-0.0618754037180875	arm_weak	10000	-0.0452796384201988	0.0746875202771335	0.0134290407256637	0.0128432707800778	0.526421696779524	0.3113	0.4502	0.0941214262769033	0.0999555752998667	0.960934852880109	0.966075041771192	0.3366	0.1322	0.424028268551237	0.289649044868947	0.1
3	-0.0618754037180875	glm	10000	-0.0695424177780959	0.0896544429747002	0.0353830537135551	0.0278137231382219	0.228775250372289	0.3419	0.6287	0.0935946183094472	0.11833943057102	0.958089613774703	0.966870252024931	0.7455	0.4794	0.442819537876572	0.353745824717671	0.1
3	-0.0512932943875506	arm_strong	10000	-0.0379349732275131	0.0639584063374975	0.0309613842364984	0.0220942272162342	0.384836723024364	0.1816	0.3104	0.11784140969163	0.13305412371134	0.961811943150694	0.971554124198436	0.7909	0.5469	0.288546255506608	0.330219072164948	0.1
3	-0.0512932943875506	arm_weak	9999	-0.0363712491963712	0.0705661211877562	0.0126635309972901	0.0122144166971853	0.559669635644539	0.278727872787279	0.414341434143414	0.123430211697165	0.135409123823316	0.962039339644544	0.968513306954742	0.357835783578358	0.110811081108111	0.366343738787226	0.248853487810765	0.1
3	-0.0512932943875506	glm	10000	-0.0573914726078861	0.0895950697159933	0.0359992741135091	0.0284260959156565	0.252126792711866	0.3086	0.5855	0.125729099157485	0.154568744662681	0.960069302715493	0.970157118524267	0.7547	0.4868	0.385936487362281	0.31665243381725	0.1
3	-0.0408219945202552	arm_strong	9999	-0.0309122986747036	0.0625789632763653	0.0305797256007067	0.0216341553455059	0.393638689617519	0.169116911691169	0.29042904290429	0.180958013010053	0.185606060606061	0.967206563371055	0.97407206506135	0.808480848084808	0.584758475847585	0.238911886457717	0.291322314049587	0.1
3	-0.0408219945202552	arm_weak	10000	-0.0290117258278742	0.06729018050656	0.0120325394090912	0.011568569693605	0.583731183796525	0.2661	0.3865	0.181886508831266	0.186804657179819	0.966015772072607	0.971008628998174	0.4099	0.0989	0.31717399473882	0.203363518758085	0.1
3	-0.0408219945202552	glm	10000	-0.0470341451766146	0.0898237446837225	0.0358597967053798	0.0278463845773811	0.26091745899218	0.2902	0.5666	0.181254307374225	0.202612072008472	0.964038221984614	0.972768012766478	0.7529	0.4873	0.328394210889042	0.271267207906813	0.1
3	-0.0304592074847086	arm_strong	10000	-0.0232968181036254	0.0624821224591894	0.0301522384201159	0.0213642420254296	0.406061722751224	0.1557	0.2763	0.251123956326268	0.251538183134274	0.974590853922056	0.978822228287054	0.8237	0.6117	0.159280667951188	0.235975389069852	0.1
3	-0.0304592074847086	arm_weak	9999	-0.0218838146569896	0.0661189059892102	0.0115890868128708	0.0112275232999762	0.602365023417238	0.248524852485249	0.365936593659366	0.253521126760563	0.253894506695819	0.973896626543696	0.976357757500435	0.482748274827483	0.111011101110111	0.239034205231388	0.13309647444657	0.1
3	-0.0304592074847086	glm	10000	-0.0357780045285932	0.0905425596141223	0.0357664583381302	0.0277974631517858	0.271182854295048	0.2732	0.5463	0.249267935578331	0.273293062419916	0.972056361685357	0.97924479042144	0.7491	0.4811	0.249633967789165	0.205564708035878	0.1
3	-0.0202027073175195	arm_strong	10000	-0.0164641770606315	0.0611449702503468	0.0299002914286336	0.0214081338478704	0.413264183954336	0.1538	0.2752	0.312093628088427	0.312136627906977	0.981839227061305	0.983919834741099	0.8352	0.6523	0.0988296488946684	0.17296511627907	0.1
3	-0.0202027073175195	arm_weak	10000	-0.015547688648445	0.0637635158269192	0.0113080797084327	0.0110491923244669	0.60871958921032	0.2401	0.3595	0.300291545189504	0.312378303198887	0.978728390285997	0.98255669657529	0.6059	0.2049	0.170345689296127	0.0817802503477051	0.1
3	-0.0202027073175195	glm	10000	-0.0249527807770155	0.0903488019685214	0.0357669941541807	0.0279599082201683	0.280126617521118	0.266	0.5281	0.304887218045113	0.327021397462602	0.977949406845077	0.984038539554417	0.7491	0.4819	0.180451127819549	0.139178185949631	0.1
3	-0.0100503358535015	arm_strong	10000	-0.0107749891208527	0.0601870732551012	0.0297777342913858	0.0214592029740436	0.427021676686947	0.1458	0.2546	0.386145404663923	0.380989787902592	0.986340207360117	0.98808308768609	0.8526	0.7163	0.0507544581618656	0.108798114689709	0.1
3	-0.0100503358535015	arm_weak	10000	-0.00990511380056402	0.0615307977358378	0.010861984755379	0.0103188505560118	0.625815204095338	0.227	0.3412	0.374449339207048	0.375439624853458	0.984335729998757	0.986685531375861	0.7219	0.4475	0.0779735682819383	0.0386869871043376	0.1
3	-0.0100503358535015	glm	10000	-0.0169455670274976	0.0892400073759733	0.0360402320301264	0.0283910799212366	0.293905822124313	0.2525	0.514	0.374257425742574	0.382879377431907	0.983493712353676	0.988592781005569	0.7538	0.4949	0.0926732673267327	0.0791828793774319	0.1
4	-0.693147180559945	arm_strong	9999	-0.596729455347493	0.118161510324586	0.0628547302998373	0.038645957275875	0.0124278074631947	0.931693169316932	0.993399339933993	0	0	1.08358263226657	1.10561314718752	0.772377237723772	0.487948794879488	0.7825246887076	0.491190979563073	0.1
4	-0.693147180559945	arm_weak	10000	-0.653982540741637	0.0886741460659635	0.0544769363965728	0.0304997123015886	0.00299737521383003	0.9975	0.9997	0	0	1.04313381545546	1.04378265240496	0.8139	0.5973	0.814035087719298	0.597479243773132	0.1
4	-0.693147180559945	glm	10000	-0.666312756016705	0.0876497812769352	0.0547979921243751	0.0310104633350105	0.00239376742728306	0.9992	1	0	0	1.03099325434709	1.03115102909528	0.8229	0.6159	0.822858286629303	0.6159	0.1
4	-0.644357016390513	arm_strong	9998	-0.548075619937438	0.121020550188673	0.0623239474372344	0.0382290441323999	0.0162621690517446	0.906681336267253	0.989697939587918	0	0	1.07713964184168	1.10450688091355	0.783356671334267	0.47879575915183	0.79746276889134	0.48377968671046	0.1
4	-0.644357016390513	arm_weak	10000	-0.608379567090405	0.0894488818915499	0.0532583387883712	0.0298845833381919	0.00393721202313767	0.9955	0.9992	0	0	1.03922624753253	1.04014892893788	0.8215	0.5923	0.821697639377197	0.5927742193755	0.1
4	-0.644357016390513	glm	10000	-0.621326584559929	0.0872759052987912	0.0536594090583245	0.0304918141781385	0.00281957332687802	0.9986	1	0	0	1.02693624361119	1.02719912053681	0.8313	0.6129	0.831063488884438	0.6129	0.1
4	-0.59783700075562	arm_strong	9997	-0.502560893274346	0.123312982677224	0.0612198761449825	0.0375590342050068	0.020549167520252	0.878563569070721	0.984495348604581	0	0	1.06946075510622	1.10182300907034	0.766629988996699	0.468840652195659	0.783673004668109	0.476224344645397	0.1
4	-0.59783700075562	arm_weak	10000	-0.564413584800733	0.0923341530882119	0.0517380490020129	0.0293966044864347	0.00553907840552968	0.9922	0.9981	0	0	1.03573679688822	1.03700708752296	0.8121	0.5809	0.813243297722233	0.582005811040978	0.1
4	-0.59783700075562	glm	10000	-0.578238519426792	0.0881885884957115	0.0523090268442657	0.0302944937372537	0.00336091858152679	0.9965	1	0	0	1.02319847061318	1.02375600265921	0.8228	0.6012	0.822478675363773	0.6012	0.1
4	-0.553385238184787	arm_strong	9997	-0.457079099985062	0.125897961667087	0.0607339381111881	0.0363104689582812	0.0266526894741933	0.844053215964789	0.970791237371211	0	0	1.06306487048818	1.09865243414218	0.75852755826748	0.457537261178354	0.785494192936715	0.471200412158681	0.1
4	-0.553385238184787	arm_weak	10000	-0.522199580651431	0.0938225366752863	0.0506234229123569	0.0284631662781363	0.00717162851137312	0.9882	0.9971	0	0	1.032420140162	1.03428544125091	0.8084	0.576	0.810463468933414	0.577675258248922	0.1
4	-0.553385238184787	glm	10000	-0.536703673581018	0.0886025692013354	0.0513177731338994	0.0294452544892293	0.004052285710137	0.9954	0.9999	0	0	1.01993099413356	1.02078284893689	0.8216	0.5972	0.821076953988346	0.597259725972597	0.1
4	-0.510825623765991	arm_strong	9996	-0.417533806029462	0.125459673731069	0.0598418262700986	0.0356355674754054	0.0329636981573724	0.80672268907563	0.960884353741497	0	0	1.05303601208025	1.09272116264976	0.753401360544218	0.451980792316927	0.782118055555556	0.469963560645497	0.1
4	-0.510825623765991	arm_weak	10000	-0.48270808575853	0.097036357695675	0.0495484279068923	0.0283522607690202	0.0109191258817867	0.9773	0.9942	0	0	1.02658672451087	1.02984232094874	0.8057	0.5679	0.809372761690371	0.571213035606518	0.1
4	-0.510825623765991	glm	10000	-0.498995748911748	0.0885018219863871	0.0506216872801596	0.0298101395924311	0.00514203515483165	0.9903	0.9997	0	0	1.01441537363926	1.01576668976029	0.822	0.5942	0.820559426436433	0.594278283485046	0.1
4	-0.470003629245736	arm_strong	9997	-0.377176943170773	0.123985569670156	0.0588044884982556	0.0338911111693991	0.0404362800981679	0.767430229068721	0.942982894868461	0	0	1.0457924671615	1.08787233377771	0.752925877763329	0.445333600080024	0.792752867570386	0.471411901983664	0.1
4	-0.470003629245736	arm_weak	10000	-0.442931906887122	0.0997406637506638	0.0479933800293446	0.0270727867603937	0.0161527438813423	0.9681	0.9893	0	0	1.02266419146967	1.02666350713489	0.8057	0.5631	0.8142753847743	0.569190336601638	0.1
4	-0.470003629245736	glm	10000	-0.460718280803751	0.0881771752637826	0.0495195973344192	0.0289735211392849	0.0062410905618299	0.9841	0.9997	0	0	1.01078656298577	1.01314478139673	0.826	0.5889	0.824712935677269	0.589076723016905	0.1
4	-0.430782916092454	arm_strong	9996	-0.336009016778944	0.121832361047557	0.0581828805208096	0.0326040968815082	0.051059455651333	0.71468587434974	0.917066826730692	0	0	1.04041932759937	1.08453067446306	0.740896358543417	0.429871948779512	0.783594624860022	0.467328460783244	0.1
4	-0.430782916092454	arm_weak	10000	-0.401036641859698	0.10441502994028	0.0471331184542903	0.026476943497186	0.0255149302369545	0.9483	0.9806	0	0	1.02075091117412	1.02619564687855	0.7936	0.5511	0.808183064431087	0.562002855394656	0.1
4	-0.430782916092454	glm	10000	-0.421914052006051	0.0883054672795337	0.0494867183324409	0.0289628664795703	0.00835380371585774	0.9728	0.9985	0	0	1.0090122654335	1.01244317876317	0.8229	0.5856	0.820106907894737	0.585878818227341	0.1
4	-0.393042588109607	arm_strong	9997	-0.302290020406673	0.117834506368521	0.0574919260838168	0.0313697138379486	0.0613232016647581	0.666700010003001	0.894768430529159	0	0	1.03101269071489	1.07635851159725	0.738321496448935	0.429528858657597	0.783795948987247	0.476467300167691	0.1
4	-0.393042588109607	arm_weak	9999	-0.365575239060588	0.106676768081446	0.0461371911382608	0.0260728299983282	0.0360075849158697	0.924092409240924	0.970797079707971	0	0	1.01345950409105	1.02061683359062	0.786478647864786	0.543854385438544	0.807900432900433	0.560214278355826	0.1
4	-0.393042588109607	glm	10000	-0.389290248599766	0.087381211244639	0.0493845539253879	0.0291919708420041	0.0109855699798792	0.9557	0.997	0	0	1.0019411350146	1.00675194855043	0.8251	0.5872	0.820550381919012	0.588064192577733	0.1
4	-0.356674943938732	arm_strong	9997	-0.267913569785368	0.113046805562618	0.0565818779090511	0.0295412496709108	0.0738661816774728	0.611383415024507	0.868060418125438	0	0	1.02282918858164	1.07047046323401	0.735020506151846	0.425427628288487	0.775687172774869	0.484212952293155	0.1
4	-0.356674943938732	arm_weak	9997	-0.328869555228706	0.109436788797556	0.0446890998556452	0.0248767363521385	0.051421919022761	0.900570171051315	0.954986495948785	0	0	1.00887632933821	1.01623582369753	0.769130739221767	0.542462738821647	0.800399866711096	0.568031842463601	0.1
4	-0.356674943938732	glm	10000	-0.355677972699908	0.0868098967889307	0.0491108552237432	0.0285423206954322	0.0143118215165842	0.9396	0.9943	0	0	0.997328810395029	1.00343688572705	0.8211	0.5955	0.81502767134951	0.596600623554259	0.1
4	-0.342490308946776	arm_strong	9998	-0.255641689274496	0.112068183428115	0.0560930330888139	0.0291869726030303	0.0795734795248334	0.593418683736747	0.851770354070814	0	0	1.02015220329326	1.06630887454892	0.728445689137828	0.417783556711342	0.771953480532614	0.479333020197276	0.1
4	-0.342490308946776	arm_weak	10000	-0.313575596884163	0.114293826236614	0.0438132462464096	0.0248511861597288	0.0642864673902243	0.8828	0.9411	0	0	1.00575818009819	1.01328862886467	0.756	0.5229	0.798821930222021	0.555626394644565	0.1
4	-0.342490308946776	glm	10000	-0.342962753277013	0.0892358565760083	0.0491901455179346	0.0288053248412793	0.0165494797288917	0.923	0.9923	0	0	0.993988398817033	1.00164583615986	0.8202	0.5799	0.813326110509209	0.581880479693641	0.1
4	-0.328504066972036	arm_strong	9995	-0.242703306086899	0.109950773551417	0.0548177960761184	0.0282794276968048	0.0849906641108399	0.570285142571286	0.84032016008004	0	0	1.01636225706078	1.06385987612411	0.72496248124062	0.412906453226613	0.766140350877193	0.481009644005239	0.1
4	-0.328504066972036	arm_weak	9999	-0.298131247029216	0.114564487695561	0.0426419133182243	0.0243392984226161	0.0726104080376549	0.865986598659866	0.932793279327933	0	0	1.00393188213501	1.01283440388379	0.745774577457746	0.52015201520152	0.793856103476152	0.557628390693685	0.1
4	-0.328504066972036	glm	10000	-0.328442592930022	0.0889091763871157	0.0484228780484178	0.0282087489595292	0.0185143759636115	0.9117	0.989	0	0	0.99301846485889	1.00140596798753	0.8156	0.5826	0.809038060765603	0.586450960566228	0.1
4	-0.3147107448397	arm_strong	9995	-0.228628376807454	0.107845941996592	0.0549037633647326	0.0275783669777964	0.0935946494552958	0.544572286143072	0.821110555277639	0	0	1.01485951905627	1.06214608098071	0.726263131565783	0.410705352676338	0.770530957192725	0.485682953576215	0.1
4	-0.3147107448397	arm_weak	9999	-0.282427178155532	0.116876512151953	0.0420724181390201	0.0239033893818255	0.0864856975340687	0.842184218421842	0.918191819181918	0	0	1.0013724341973	1.01105435537371	0.741874187418742	0.507550755075508	0.802992518703242	0.55277202919072	0.1
4	-0.3147107448397	glm	10000	-0.315340844504643	0.0890667338599486	0.0489620216947128	0.0283576780508458	0.0215827151686867	0.8949	0.9854	0	0	0.991088871755405	1.00017711684862	0.8252	0.5789	0.817633255112303	0.581895676882484	0.1
4	-0.301105092783922	arm_strong	9997	-0.215183571976573	0.103873312165786	0.0543738331940253	0.027207067897106	0.101128235473663	0.514054216264879	0.796538961688507	0	0	1.0125637182067	1.05903062451439	0.729018705611683	0.402120636190857	0.771356294999027	0.485620997111641	0.1
4	-0.301105092783922	arm_weak	9999	-0.265632847103801	0.116634911809979	0.0412444822269898	0.0237640613442805	0.10001216105394	0.821882188218822	0.904090409040904	0	0	1.00084403263734	1.01109809014739	0.724572457245725	0.504250425042504	0.796544171331224	0.557743362831858	0.1
4	-0.301105092783922	glm	10000	-0.300933189854787	0.0875033727405293	0.0491614896617393	0.0287694623946229	0.0246850184451674	0.8758	0.982	0	0	0.990164982372283	1.00042736181744	0.8233	0.5882	0.81171500342544	0.590325865580448	0.1
4	-0.287682072451781	arm_strong	9997	-0.204887461810227	0.102469611243035	0.0532374935974059	0.0267194662264321	0.108719585821489	0.503751125337601	0.783635090527158	0	0	1.00975513658903	1.05426210348905	0.723216965089527	0.399819945983795	0.76032565528197	0.486979831503702	0.1
4	-0.287682072451781	arm_weak	9998	-0.252090479921548	0.117864182973358	0.0397738122957972	0.0232491617494171	0.113874956434923	0.803660732146429	0.888577715543109	0	0	0.997898826107653	1.00774574744821	0.708941788357672	0.487397479495899	0.791785936527691	0.54851418280054	0.1
4	-0.287682072451781	glm	10000	-0.288342573981261	0.0891562838744078	0.0487282716116792	0.0290785765125958	0.0293712150529908	0.8636	0.9709	0	0.00020599443815017	0.987621260855144	0.997566895841135	0.8164	0.5736	0.806391848077814	0.578844371201978	0.1
4	-0.27443684570176	arm_strong	9998	-0.193208331191753	0.0996125755484983	0.0527932477138912	0.0259559862437347	0.116375986273925	0.47249449889978	0.763552710542108	0	0.000130992926381975	1.00582188613318	1.05087063766562	0.721644328865773	0.410982196439288	0.757832345469941	0.5079905685093	0.1
4	-0.27443684570176	arm_weak	9999	-0.237286703507123	0.118026240108541	0.0393463743054662	0.0230748689864828	0.129622830165299	0.776177617761776	0.872287228722872	0.000128849375080531	0.000114652602614079	0.995319474147024	1.00613388050249	0.695469546954695	0.484348434843484	0.786883133616802	0.555262554459986	0.1
4	-0.27443684570176	glm	10000	-0.276083628738845	0.0886215580468109	0.0490303816702085	0.0284873236535806	0.0323366280455297	0.8397	0.9694	0.000119090151244492	0.00020631318341242	0.985008635778254	0.996445845980708	0.8178	0.582	0.8054066928665	0.58737363317516	0.1
4	-0.261364764134408	arm_strong	10000	-0.183951770109949	0.0979113622612395	0.0513478436954756	0.0254391269433972	0.123116726697782	0.46	0.7498	0	0	1.00125062861	1.04571142919456	0.7138	0.4065	0.75695652173913	0.505334755934916	0.1
4	-0.261364764134408	arm_weak	9999	-0.224845118901132	0.117208099040893	0.037716528164994	0.0227819861917704	0.141801405438292	0.75977597759776	0.859085908590859	0	0	0.992215961319922	1.00329204394514	0.677567756775678	0.46994699469947	0.781624325391602	0.547031431897555	0.1
4	-0.261364764134408	glm	10000	-0.264045148308227	0.0883166950404875	0.0480639938554731	0.0285041368907962	0.0363296140458827	0.8214	0.9612	0	0	0.982234507155004	0.994201546431583	0.8107	0.5702	0.795471146822498	0.575634623387432	0.1
4	-0.2484613592985	arm_strong	9998	-0.171328887779749	0.0937817635900808	0.051459131043137	0.0251768111545412	0.135174336731546	0.422984596919384	0.724144828965793	0.000236462520690471	0.000276243093922652	0.999621680205284	1.04404501714679	0.723044608921784	0.417083416683337	0.760227004019863	0.525414364640884	0.1
4	-0.2484613592985	arm_weak	10000	-0.20919413471202	0.117172782448129	0.0368710712444476	0.0224054240539242	0.163801232414072	0.731	0.835	0.000136798905608755	0.000119760479041916	0.990702822657899	1.00154784436942	0.6644	0.4633	0.785772913816689	0.554850299401198	0.1
4	-0.2484613592985	glm	10000	-0.251441984383633	0.08794178508309	0.048895414774527	0.0290151405161235	0.0427643002441095	0.8006	0.9534	0.000124906320259805	0.000209775540172016	0.980785295379174	0.992609809106858	0.8207	0.5789	0.802897826630028	0.586742185861129	0.1
4	-0.23572233352107	arm_strong	9998	-0.159976359650256	0.0917755559745886	0.0506824071907739	0.0241692365719971	0.149397271160079	0.396579315863173	0.695839167833567	0	0	0.995005179591846	1.03977240140938	0.721744348869774	0.406481296259252	0.757629255989912	0.522207848210436	0.1
4	-0.23572233352107	arm_weak	10000	-0.194195701045119	0.117377391402315	0.0354947304036429	0.021875902321886	0.190783214962926	0.697	0.8057	0	0	0.986563115721295	0.998238172310673	0.6419	0.4479	0.784361549497848	0.55591411195234	0.1
4	-0.23572233352107	glm	10000	-0.238540497963229	0.0881552979129386	0.0489793513362292	0.0285499322421176	0.0514925061180953	0.7688	0.9384	0	0.000213128729752771	0.977277683352671	0.990405384103888	0.8225	0.5796	0.801638917793965	0.590046888320546	0.1
4	-0.22314355131421	arm_strong	9999	-0.150418474539607	0.0891782167402467	0.0497244668621909	0.02395820645631	0.159250848481796	0.374637463746375	0.673367336733673	0	0.000148522204069508	0.991401275987812	1.03502395693299	0.722972297229723	0.411141114111411	0.756273358248799	0.532452101589188	0.1
4	-0.22314355131421	arm_weak	10000	-0.180496754239425	0.116920974304707	0.033983065662535	0.0216718350948547	0.215083198618752	0.669	0.7785	0.000149476831091181	0.000128452151573539	0.984048433374643	0.994838004699145	0.6192	0.4329	0.779372197309417	0.55606936416185	0.1
4	-0.22314355131421	glm	10000	-0.226279578839151	0.0890722093016365	0.0487687652829487	0.0287034736224121	0.0588715544724765	0.7412	0.9278	0.000134916351861846	0.00053890924768269	0.974372803199808	0.988641869786601	0.8182	0.5802	0.796411225040475	0.593339081698642	0.1
4	-0.210721031315653	arm_strong	9997	-0.141328101760734	0.086522567747545	0.0486424024606353	0.0232231974356689	0.169263801042272	0.354206261878564	0.651895568670601	0	0.000460334509743747	0.988198192632525	1.03044920656867	0.72371711513454	0.414524357307192	0.746964134425304	0.545342949209759	0.1
4	-0.210721031315653	arm_weak	9998	-0.168668167126308	0.115003047915406	0.0327234757605472	0.0211585958237018	0.233184874642218	0.64502900580116	0.759051810362072	0.000310125600868352	0.00039530899986823	0.980680770825786	0.992057774265428	0.605321064212843	0.417783556711342	0.781981702589549	0.550401897483199	0.1
4	-0.210721031315653	glm	10000	-0.215119823795771	0.0883130105367006	0.0482021317965064	0.0280746827000957	0.0652373279777233	0.7165	0.9191	0.000279134682484299	0.000979218801000979	0.97093705918667	0.986284481976847	0.8246	0.5788	0.798464759246336	0.592536176694593	0.1
4	-0.198450938723838	arm_strong	9995	-0.13272185918269	0.0837762031922639	0.048077500870498	0.0231811039978973	0.182441302250168	0.333566783391696	0.633016508254127	0.000299940011997601	0.000474158368895211	0.984977764321934	1.02600109134347	0.727663831915958	0.426413206603302	0.735452909418116	0.55871661134819	0.1
4	-0.198450938723838	arm_weak	9997	-0.157158994148328	0.112931576608096	0.0317042899232767	0.0208366599774014	0.25510685060024	0.617585275582675	0.735520656196859	0.000323939099449304	0.000407996736026112	0.976956974151641	0.988283231189924	0.583174952485746	0.406021806541963	0.77227081308714	0.552019583843329	0.1
4	-0.198450938723838	glm	10000	-0.204166255114289	0.0887709677621601	0.0485058152879479	0.0287015268624182	0.0758956208911609	0.6926	0.8987	0.000433150447588796	0.00178034939356849	0.967534661924921	0.982338662428629	0.8183	0.5746	0.789200115506786	0.588071659063091	0.1
4	-0.186329578191493	arm_strong	10000	-0.122669189923942	0.0809158769567434	0.0470190219262472	0.0227298481568473	0.199197079127767	0.3112	0.6069	0.00032133676092545	0.000494315373208107	0.983179082098629	1.02216187806371	0.7288	0.4287	0.738753213367609	0.570934256055363	0.1
4	-0.186329578191493	arm_weak	9998	-0.142162479113306	0.110994574699951	0.0299035667159972	0.0204894682807257	0.290117938928397	0.577915583116623	0.696539307861572	0.00017307026652821	0.000287191269385411	0.974399135005955	0.98576973487003	0.548609721944389	0.383976795359072	0.765489788854275	0.551263641585296	0.1
4	-0.186329578191493	glm	10000	-0.19036683591647	0.0888372434845754	0.0485271108863928	0.0286790195763823	0.0899953709412761	0.6569	0.8685	0.000304460344040189	0.00115141047783535	0.965341842445776	0.980173395778738	0.817	0.576	0.785355457451667	0.591594703511802	0.1
4	-0.174353387144778	arm_strong	9996	-0.112983065742605	0.0770469222759077	0.0462809267409006	0.0221682932668026	0.215478196347245	0.282913165266106	0.568427370948379	0	0.000703977472720873	0.979480542203547	1.01764081762443	0.736394557823129	0.4343737494998	0.722772277227723	0.582717353044703	0.1
4	-0.174353387144778	arm_weak	9998	-0.128399625799809	0.107648135582868	0.0283601375052106	0.0198809058157132	0.323049096260593	0.54130826165233	0.66003200640128	0.000184774575018477	0.00045461433550538	0.971954103703708	0.983341358068638	0.520304060812162	0.364472894578916	0.761825572801183	0.552204879527201	0.1
4	-0.174353387144778	glm	10000	-0.178609798805606	0.0870117592228325	0.0486555317390899	0.0283964698829246	0.100900159370903	0.6185	0.8505	0.000485044462409054	0.00235155790711346	0.963084836695595	0.978424447223968	0.8235	0.5894	0.781406628940986	0.602351557907113	0.1
4	-0.162518929497775	arm_strong	9999	-0.104634905432406	0.0757956054387556	0.0453992946795942	0.0217719168969834	0.232538956717629	0.256225622562256	0.541354135413541	0.00156128024980484	0.00184740439682246	0.973422582404718	1.01275616194875	0.73967396739674	0.439443944394439	0.710772833723653	0.58636615555145	0.1
4	-0.162518929497775	arm_weak	10000	-0.117935594571739	0.105899095403182	0.0270239879213761	0.019365440722135	0.351427655476314	0.5096	0.6291	0.00137362637362637	0.00143061516452074	0.967238433617752	0.978765229919806	0.4911	0.3431	0.749411302982732	0.545382292163408	0.1
4	-0.162518929497775	glm	10000	-0.167267020044918	0.0889616383852665	0.0483958367923102	0.0282127895962473	0.115398959335105	0.5846	0.8272	0.00119739993157715	0.00435203094777563	0.958504582869774	0.975034066060708	0.8185	0.5775	0.771125555935683	0.592359767891683	0.1
4	-0.150822889734584	arm_strong	9997	-0.09603807587757	0.0721938156266546	0.044749634372927	0.0216177859293287	0.250861309300989	0.229468840652196	0.507552265679704	0.0030514385353095	0.00413874655104454	0.969675171215512	1.00878036470865	0.747624287286186	0.46183855156547	0.716652136006975	0.610169491525424	0.1
4	-0.150822889734584	arm_weak	10000	-0.104893509418685	0.10197759844989	0.0255739865149735	0.0189134880100268	0.388876651207246	0.4639	0.5878	0.00366458288424229	0.0039128955427016	0.964614038560701	0.976197292826855	0.4614	0.3227	0.747359344686355	0.548996257230351	0.1
4	-0.150822889734584	glm	10000	-0.155866080671014	0.0875263707639548	0.0487250620949072	0.0284310607453966	0.130461482183517	0.5414	0.8009	0.0036941263391208	0.00736671244849544	0.95589970753353	0.972974683626648	0.8234	0.5872	0.76727004063539	0.599450618054688	0.1
4	-0.139262067333508	arm_strong	9997	-0.0893996556121942	0.0705707922223818	0.0441099177088362	0.0216664827251462	0.271657018877429	0.214464339301791	0.482844853456037	0.00326492537313433	0.00600787238450383	0.963509533638377	1.00211783756021	0.757127138141442	0.47554266279884	0.701026119402985	0.621711207789517	0.1
4	-0.139262067333508	arm_weak	9998	-0.0952722229828834	0.0990988848063541	0.0240827649150203	0.0180682855343885	0.420056434372928	0.43628725745149	0.55371074214843	0.00481430536451169	0.00523843930635838	0.959432894221297	0.971246898007069	0.430286057211442	0.292658531706341	0.739339752407153	0.528540462427746	0.1
4	-0.139262067333508	glm	10000	-0.145943722024962	0.087619531125312	0.0490502692245557	0.0289519340116605	0.149516110272854	0.5109	0.7665	0.00528479154433353	0.00926288323548598	0.951665226660007	0.967981058679833	0.8214	0.5815	0.752397729496966	0.588910632746249	0.1
4	-0.127833371509885	arm_strong	10000	-0.0815256887570043	0.0687917709482981	0.0425883484739658	0.0212517502307482	0.287521963013537	0.2007	0.4587	0.00448430493273543	0.0078482668410726	0.961462401875961	0.997828618479327	0.7582	0.4775	0.669157947184853	0.618269021146719	0.1
4	-0.127833371509885	arm_weak	9999	-0.085121392153617	0.0946345011646258	0.0224995330605628	0.0174835021897083	0.449285315761063	0.403540354035404	0.521352135213521	0.00520446096654275	0.00594667178208325	0.957370881041205	0.968671303138525	0.397839783978398	0.271927192719272	0.714498141263941	0.521580663725302	0.1
4	-0.127833371509885	glm	10000	-0.133279830577949	0.0879832459458979	0.0480967748166778	0.0285337784443688	0.165357673187136	0.475	0.7407	0.00568421052631579	0.0130957202646146	0.949193514616367	0.966501133610566	0.8154	0.5768	0.737894736842105	0.578641825300392	0.1
4	-0.116533816255952	arm_strong	9998	-0.0742689061674745	0.0662486687118954	0.0420901256878268	0.0211773519533545	0.307660098414324	0.178535707141428	0.424584916983397	0.00896358543417367	0.0122497055359246	0.957033086231097	0.992398052310416	0.771754350870174	0.499899979995999	0.658263305322129	0.633451118963486	0.1
4	-0.116533816255952	arm_weak	9999	-0.0754528045840679	0.0907969169621099	0.0212087785108831	0.0168591474613323	0.485665752600035	0.370637063706371	0.480948094809481	0.00971397733405289	0.0116448326055313	0.952577346200936	0.964027173691913	0.361636163616362	0.247324732473247	0.702914193200216	0.514244125597837	0.1
4	-0.116533816255952	glm	10000	-0.122978395852556	0.0881445106681663	0.0483129714524526	0.0286832358882912	0.18402251481467	0.4375	0.7096	0.0107428571428571	0.0219842164599775	0.945236384201467	0.963461204136131	0.8138	0.5757	0.7168	0.568066516347238	0.1
4	-0.105360515657826	arm_strong	9998	-0.0673428103156792	0.0643960264004024	0.0414518016203222	0.02068126317948	0.32733988869442	0.16003200640128	0.401180236047209	0.00625	0.018449264522563	0.952538756677799	0.988201020064036	0.788457691538308	0.524304860972194	0.6375	0.638743455497382	0.1
4	-0.105360515657826	arm_weak	10000	-0.0670535189900642	0.0872294096610874	0.0201204177543857	0.016328230951805	0.515544763523063	0.339	0.4481	0.0141592920353982	0.0171836643606338	0.949615349862211	0.960435979208545	0.3317	0.2218	0.679351032448378	0.494978799375139	0.1
4	-0.105360515657826	glm	10000	-0.112178618637336	0.0884732565544082	0.0483401060509647	0.028283287424183	0.203701358264154	0.4081	0.6703	0.0171526586620926	0.0274503953453677	0.942317467573267	0.959961677025071	0.8142	0.5771	0.697378093604509	0.553781888706549	0.1
4	-0.0943106794712414	arm_strong	10000	-0.0596493864344573	0.0613860863448972	0.0411561465670984	0.020512705455134	0.353308428070061	0.1392	0.362	0.0201149425287356	0.0284530386740331	0.951286592111998	0.984318197993952	0.8092	0.55	0.623563218390805	0.646685082872928	0.1
4	-0.0943106794712414	arm_weak	9999	-0.0573098306201702	0.0821618551347315	0.0187281182221827	0.0152189064119089	0.555824986254748	0.301730173017302	0.404040404040404	0.0198873052701359	0.0247524752475248	0.945696791008427	0.957519063009318	0.295729572957296	0.192019201920192	0.658932714617169	0.475247524752475	0.1
4	-0.0943106794712414	glm	10000	-0.101255335399174	0.087450594436154	0.0489668226040689	0.0284714607859373	0.226909928214502	0.3632	0.6344	0.0234030837004405	0.0398802017654477	0.939256730655984	0.958468753520145	0.8218	0.5912	0.672356828193833	0.547761664564943	0.1
4	-0.0833816089390511	arm_strong	10000	-0.0522188257234066	0.059364324736584	0.0403726313842409	0.0206984541359187	0.374092287978576	0.1227	0.3331	0.0334148329258354	0.042629840888622	0.950225809579654	0.981724891525265	0.8186	0.5659	0.602281988590057	0.641248874211948	0.1
4	-0.0833816089390511	arm_weak	9999	-0.0487550117308037	0.0766918744131986	0.0175806433243974	0.0147425004499578	0.587133544257361	0.268726872687269	0.36983698369837	0.0349832526981764	0.0370470524607896	0.946367132810389	0.956798842679081	0.265926592659266	0.163016301630163	0.619278005210272	0.440778799351001	0.1
4	-0.0833816089390511	glm	10000	-0.0892258455853108	0.0875353025102758	0.0488356606146278	0.0287549400041103	0.247607586999526	0.3284	0.5979	0.0362362971985384	0.057032948653621	0.939590305935726	0.958318827393148	0.8223	0.5793	0.643727161997564	0.512125773540726	0.1
4	-0.0725706928348355	arm_strong	10000	-0.0458680403234677	0.05827550718569	0.0395757057879478	0.0202327698074996	0.394013178905253	0.1105	0.306	0.0398190045248869	0.0588235294117647	0.947343604348999	0.977902449516185	0.8383	0.5971	0.529411764705882	0.631372549019608	0.1
4	-0.0725706928348355	arm_weak	9999	-0.0418034306052856	0.0726046169152623	0.0164286022876437	0.0138271115409838	0.61682188489696	0.241424142414241	0.337233723372337	0.0430820215410108	0.0498220640569395	0.943573660963411	0.954246516580218	0.242924292429243	0.135013501350135	0.579950289975145	0.400355871886121	0.1
4	-0.0725706928348355	glm	10000	-0.0785823367579232	0.0877622695224125	0.048541951488907	0.0282273616522546	0.26762800031949	0.3012	0.5645	0.0471447543160691	0.0779450841452613	0.937480805337365	0.958115955331939	0.8269	0.5865	0.614541832669323	0.482196634189548	0.1
4	-0.0618754037180875	arm_strong	10000	-0.040119986994531	0.0581361915615561	0.039272685938552	0.020276595086839	0.409347933628936	0.0967	0.2883	0.0703205791106515	0.0884495317377731	0.944368346656253	0.975781578618502	0.851	0.6265	0.500517063081696	0.606659729448491	0.1
4	-0.0618754037180875	arm_weak	10000	-0.0359867674659971	0.070024832784012	0.0157683010905616	0.0132424250240509	0.636175648179681	0.2242	0.3163	0.0727029438001784	0.0790388871324692	0.943402279559874	0.954308970238923	0.2394	0.1118	0.532560214094558	0.353461903256402	0.1
4	-0.0618754037180875	glm	10000	-0.0692680887446372	0.0892730418623833	0.0486069511272226	0.0284263107625935	0.282586975152127	0.2804	0.5403	0.0770328102710414	0.108273181565797	0.939159596673554	0.95798068659227	0.8199	0.5737	0.554564907275321	0.428465667221914	0.1
4	-0.0512932943875506	arm_strong	9999	-0.0335464926266008	0.0550872072369458	0.0382952264581123	0.0199920906469223	0.426694609738526	0.0883088308830883	0.262826282628263	0.0906002265005662	0.112633181126332	0.947850503934476	0.9744782092756	0.867786778677868	0.655265526552655	0.448471121177803	0.566590563165906	0.1
4	-0.0512932943875506	arm_weak	9999	-0.029168791333921	0.0643972374412047	0.0146588423406999	0.012428273705966	0.663333344929445	0.201220122012201	0.286128612861286	0.0959244532803181	0.107654666200629	0.945463834775078	0.955658291232753	0.251625162516252	0.086008600860086	0.476640159045726	0.297797972736805	0.1
4	-0.0512932943875506	glm	10000	-0.0580764983629367	0.0870463037746822	0.0480089748586146	0.028234520061983	0.299652564500267	0.2519	0.5109	0.102024612941644	0.141319240555882	0.941365160780743	0.960787769904216	0.8184	0.5782	0.489876935291782	0.381092190252496	0.1
4	-0.0408219945202552	arm_strong	10000	-0.0279342569435189	0.0557912475733608	0.0382628067791015	0.0201131745278637	0.438329649537405	0.0819	0.2513	0.112332112332112	0.157182650218862	0.943985037079686	0.973895012776077	0.8873	0.6813	0.407814407814408	0.498607242339833	0.1
4	-0.0408219945202552	arm_weak	9999	-0.0243011381216729	0.0632192507163682	0.0142782085357843	0.012016084877308	0.68066576197593	0.186618661866187	0.267226722672267	0.135584137191854	0.151571856287425	0.946604652290989	0.956871746165257	0.309230923092309	0.0679067906790679	0.377813504823151	0.215568862275449	0.1
4	-0.0408219945202552	glm	10000	-0.0480877226973731	0.0896625183517073	0.0483115157656332	0.0283482250129485	0.312176315391561	0.2349	0.4838	0.14516815666241	0.18023976849938	0.944023338038154	0.962419510589952	0.8132	0.57	0.39463601532567	0.315832988838363	0.1
4	-0.0304592074847086	arm_strong	10000	-0.0214356218778426	0.0541119213338738	0.0379592655952392	0.0200566754114705	0.453776219712437	0.0717	0.2284	0.192468619246862	0.231611208406305	0.955635356369691	0.978562218687271	0.9049	0.7135	0.290097629009763	0.413747810858144	0.1
4	-0.0304592074847086	arm_weak	9999	-0.0179245298625238	0.0587474742534892	0.0135360155305136	0.0113932254195641	0.703999248883469	0.167816781678168	0.241224122412241	0.201430274135876	0.213101160862355	0.956576568370657	0.963362484844462	0.435743574357436	0.0801080108010801	0.296781883194279	0.135572139303483	0.1
4	-0.0304592074847086	glm	10000	-0.0376873565013766	0.0889053388125207	0.0483555694652449	0.028257928898479	0.327638104360484	0.2127	0.4623	0.208744710860367	0.250486696950032	0.953858182935627	0.970646166062823	0.8131	0.5722	0.311236483309826	0.241834306727233	0.1
4	-0.0202027073175195	arm_strong	9999	-0.015395180217391	0.0534751991716123	0.0376562633526362	0.0200363623240672	0.467339990191241	0.0636063606360636	0.209020902090209	0.25314465408805	0.282296650717703	0.962797291849108	0.97995173037181	0.925092509250925	0.751775177517752	0.20125786163522	0.305263157894737	0.1
4	-0.0202027073175195	arm_weak	10000	-0.0128061192040435	0.0560969262144386	0.012981550797917	0.0108201154377663	0.721354744020279	0.1528	0.2226	0.266361256544503	0.272237196765499	0.965391219541174	0.970023146382198	0.6403	0.2083	0.206806282722513	0.0754716981132075	0.1
4	-0.0202027073175195	glm	10000	-0.026622305122504	0.0884940372949924	0.0484090770451287	0.0284262242413277	0.342272566771527	0.1948	0.4387	0.26694045174538	0.307043537725097	0.962247482213818	0.977326271196195	0.8191	0.58	0.212012320328542	0.166628675632551	0.1
4	-0.0100503358535015	arm_strong	10000	-0.0099631408353704	0.0526727617823718	0.0373334900526785	0.0199545196292349	0.474273763416822	0.062	0.2066	0.330645161290323	0.343175217812198	0.974859295216017	0.985201894415206	0.9348	0.782	0.109677419354839	0.183930300096805	0.1
4	-0.0100503358535015	arm_weak	9997	-0.008572682227595	0.0539020427363673	0.0126968499531936	0.0104589817429345	0.72833908998515	0.142142642792838	0.215764729418826	0.328641801548205	0.330551692165044	0.974276948175282	0.977415290365777	0.813744123236971	0.567170151045314	0.0950035186488389	0.0213259156235512	0.1
4	-0.0100503358535015	glm	10000	-0.0174826281506263	0.0876329434242801	0.0482576557630047	0.0283646951068908	0.349337188826969	0.1869	0.4293	0.332263242375602	0.361751688795714	0.973688294634259	0.982607285044334	0.8237	0.5749	0.120920278223649	0.0822268809690193	0.1
5	-0.693147180559945	arm_strong	9998	-0.585099744785506	0.109665241269745	0.0631682196584866	0.0310104435914964	0.00541953172570113	0.972594518903781	0.999799959991998	0	0	1.10975106573609	1.12089092079137	0.731446289257852	0.432086417283457	0.746092143150967	0.432172869147659	0.1
5	-0.693147180559945	arm_weak	10000	-0.647853186749307	0.0842404887833666	0.0566126676160049	0.0261791423508246	0.00100384227302426	0.9996	1	0	0	1.04991137303882	1.05006108569766	0.8224	0.5982	0.822529011604642	0.5982	0.1
5	-0.693147180559945	glm	10000	-0.660185043340392	0.0832634975579232	0.0570058596704736	0.0266934753979193	0.000845240152204727	1	1	0	0	1.03709762064126	1.03709762064126	0.8366	0.6277	0.8366	0.6277	0.1
5	-0.644357016390513	arm_strong	9997	-0.537883199834582	0.113982492039717	0.0626135990226263	0.0306004618224095	0.00760768370019884	0.957687306191858	0.99889966990097	0	0	1.10410805447197	1.11921287061334	0.726017805341602	0.436330899269781	0.747858784207228	0.436811536150611	0.1
5	-0.644357016390513	arm_weak	10000	-0.604125852137916	0.0855801734511421	0.0555237261434635	0.0256843222300858	0.00129015076628694	0.9986	1	0	0	1.04446948444915	1.04488463227769	0.8188	0.6015	0.818946525135189	0.6015	0.1
5	-0.644357016390513	glm	10000	-0.616979269905761	0.0839851633222719	0.0559614281202467	0.0262624511243016	0.00105565778429697	1	1	0	0	1.03139108071094	1.03139108071094	0.833	0.6279	0.833	0.6279	0.1
5	-0.59783700075562	arm_strong	9998	-0.492234364533569	0.114193617467617	0.0621845761719998	0.0303523018001522	0.0102735816623443	0.938587717543509	0.997799559911982	0	0	1.09817284953828	1.11777706924258	0.72374474894979	0.430086017203441	0.755434782608696	0.431034482758621	0.1
5	-0.59783700075562	arm_weak	10000	-0.560941386800703	0.0851300187583601	0.0548464679693707	0.025804313031221	0.00184163777935404	0.9986	0.9998	0	0	1.04084866861574	1.04120970728223	0.8258	0.5959	0.826056479070699	0.596019203840768	0.1
5	-0.59783700075562	glm	10000	-0.574664107215474	0.0831352743284657	0.0553682160277443	0.0264890337725779	0.00134865605868182	0.9998	1	0	0	1.02693364813377	1.02698204498939	0.8408	0.6269	0.840768153630726	0.6269	0.1
5	-0.553385238184787	arm_strong	9998	-0.446951083324405	0.117338581243796	0.0618459661793967	0.0293234252618035	0.014490468142297	0.905181036207241	0.994698939787958	0	0	1.09136146751217	1.11794866277495	0.715343068613723	0.423484696939388	0.76	0.425741578682755	0.1
5	-0.553385238184787	arm_weak	9999	-0.519597114026178	0.0877595962639276	0.0538449635850175	0.024957262529768	0.00345417094409277	0.996199619961996	0.998499849984999	0	0	1.03678898738602	1.03736337230121	0.824082408240824	0.597559755975598	0.825419134625038	0.598457532051282	0.1
5	-0.553385238184787	glm	10000	-0.534386615520851	0.0834200580110325	0.0545726571219992	0.0259008222925732	0.00178406688692351	0.9984	1	0	0	1.02238794325461	1.02273264141885	0.8403	0.6239	0.840344551282051	0.6239	0.1
5	-0.510825623765991	arm_strong	9998	-0.410072987848302	0.114580443223131	0.060860795691538	0.0285176826023919	0.0175699060241097	0.886077215443089	0.991998399679936	0	0	1.08262914040907	1.11047052878992	0.722044408881776	0.430786157231446	0.770741618692855	0.434260939705586	0.1
5	-0.510825623765991	arm_weak	9999	-0.482518746821178	0.0893753064291621	0.0529619673984849	0.0246915801006966	0.00508422315422405	0.991799179917992	0.997299729972997	0	0	1.02991870363455	1.03119551616396	0.824582458245825	0.600560056005601	0.827467984269436	0.60218612113919	0.1
5	-0.510825623765991	glm	10000	-0.498354863185507	0.0838144276586539	0.0538827451890831	0.0258442977856198	0.00231549871844992	0.9972	0.9999	0	0	1.01552826534095	1.01608322097708	0.8436	0.6301	0.843461692739671	0.63006300630063	0.1
5	-0.470003629245736	arm_strong	9995	-0.366420230018721	0.114864965233324	0.0606974266418084	0.0273714048732313	0.0243573751286008	0.83751875937969	0.985692846423212	0	0	1.07663049489149	1.11196443602527	0.714757378689345	0.417508754377189	0.782702186118743	0.423568818514007	0.1
5	-0.470003629245736	arm_weak	10000	-0.441272332194551	0.0913065918836849	0.0526734182112314	0.0242777474260743	0.00789677036670026	0.9858	0.9954	0	0	1.02888092842123	1.03093987254647	0.8256	0.5962	0.830290119699736	0.598955193891903	0.1
5	-0.470003629245736	glm	10000	-0.459089779199527	0.0834499518399889	0.0538881386106472	0.0256655796155389	0.00322079432254474	0.9954	0.9998	0	0	1.01366794819993	1.01444256610362	0.846	0.6338	0.845891099055656	0.633826765353071	0.1
5	-0.430782916092454	arm_strong	9996	-0.330277616890673	0.111468763228996	0.0589616334040632	0.0261061552578909	0.0300945340867384	0.804421768707483	0.976390556222489	0	0	1.06913540884058	1.10620586452331	0.69967987194878	0.408863545418167	0.776147245367492	0.418647540983607	0.1
5	-0.430782916092454	arm_weak	10000	-0.403063516551343	0.0948580209700908	0.050773655845261	0.0234981392989451	0.0144216028343672	0.9713	0.989	0	0	1.02371912207253	1.02731426003995	0.8164	0.5822	0.827344795634716	0.588675429726997	0.1
5	-0.430782916092454	glm	10000	-0.422858781082662	0.0827412261267281	0.0526060557996151	0.025296055046222	0.00433360087571167	0.9891	0.9996	0	0	1.00955271530183	1.01128951929578	0.8439	0.62	0.843494085532302	0.620248099239696	0.1
5	-0.393042588109607	arm_strong	9995	-0.295210787542763	0.107532062229015	0.058370508492044	0.0250968282564641	0.0377796073258387	0.753876938469235	0.96528264132066	0	0	1.06018144277491	1.10075296019149	0.698249124562281	0.405002501250625	0.782747179827472	0.419257877280265	0.1
5	-0.393042588109607	arm_weak	10000	-0.366487522944146	0.0977620525483022	0.0501824452270135	0.0232247915247807	0.0219439494343742	0.9571	0.9819	0	0	1.0192258491109	1.02378485528373	0.8064	0.5817	0.825096646118483	0.592422853651085	0.1
5	-0.393042588109607	glm	10000	-0.389030500733547	0.0830655768173025	0.052719211357067	0.0254305082698588	0.00597529121823739	0.982	0.9992	0	0	1.00474638934022	1.00726571234482	0.8436	0.6309	0.842464358452139	0.631204963971177	0.1
5	-0.356674943938732	arm_strong	9997	-0.257339920688644	0.103539269579603	0.0575539710538399	0.0236287302586107	0.0500783749459707	0.684005201560468	0.94628388516555	0	0	1.05383316847597	1.09925659570479	0.686005801740522	0.390317095128539	0.790435799941503	0.411733615221987	0.1
5	-0.356674943938732	arm_weak	9998	-0.3247902488532	0.103538177250179	0.0491373898172478	0.0227887567969649	0.0387944671520587	0.92368473694739	0.965193038607722	0	0	1.01761535019148	1.02420612173663	0.79625925185037	0.56381276255251	0.828803465078506	0.584145077720207	0.1
5	-0.356674943938732	glm	10000	-0.351791558419375	0.0841761385811088	0.0530251700225738	0.0253754136525093	0.00942289411057273	0.965	0.9968	0	0	1.00321845945233	1.00764330942353	0.8479	0.6278	0.849326424870466	0.628912520064206	0.1
5	-0.342490308946776	arm_strong	9999	-0.247263915900407	0.100435839442474	0.0569315831529749	0.0233894789433634	0.0531333617109644	0.673367336733673	0.934993499349935	0	0	1.04988747789581	1.09269052309292	0.697969796979698	0.408640864086409	0.79771275805733	0.435768531393732	0.1
5	-0.342490308946776	arm_weak	10000	-0.311829002367332	0.105270871575428	0.0482286516422677	0.022676968529773	0.0479926606683401	0.9162	0.9544	0	0	1.01374223326464	1.01953636799529	0.7902	0.5724	0.83071381794368	0.599748533109807	0.1
5	-0.342490308946776	glm	10000	-0.34066758438048	0.0831832122200633	0.0528661012184664	0.0253831992385964	0.0103792280043216	0.9544	0.9965	0	0	0.998813190953657	1.00443088432493	0.8475	0.6289	0.847443419949707	0.63060712493728	0.1
5	-0.328504066972036	arm_strong	10000	-0.234607372564582	0.0989472343230368	0.0562820887837636	0.0231435168440553	0.0584588958415687	0.6402	0.9272	0	0	1.04477856979805	1.09032742041775	0.6872	0.4002	0.790846610434239	0.430327868852459	0.1
5	-0.328504066972036	arm_weak	10000	-0.296418766763362	0.106909551409368	0.0474939095088639	0.0226820319660789	0.0563234482533076	0.8978	0.9461	0	0	1.01182101697777	1.01901753350871	0.774	0.5564	0.823568723546447	0.588098509671282	0.1
5	-0.328504066972036	glm	10000	-0.327122178885975	0.0836499654967731	0.0527949289017503	0.0257127406843658	0.012192716271638	0.9461	0.9955	0	0	0.997605425531709	1.00384350795564	0.845	0.6233	0.845153789240038	0.624409844299347	0.1
5	-0.3147107448397	arm_strong	9997	-0.221436884882449	0.0955815714770494	0.0558060257115143	0.0222586448197156	0.0636262677822064	0.617485245573672	0.916975092527758	0	0	1.04386925988962	1.08833036969976	0.69000700210063	0.397519255776733	0.795075328041471	0.431438856768845	0.1
5	-0.3147107448397	arm_weak	9998	-0.281363484432548	0.107197092359694	0.0467101782650731	0.0221265905768202	0.0659290427104742	0.88497699539908	0.935587117423485	0	0	1.0107282851571	1.01764217596422	0.774554910982196	0.554610922184437	0.83001808318264	0.592794526405816	0.1
5	-0.3147107448397	glm	10000	-0.313644536846038	0.0828979853730039	0.0526683096703643	0.0251452986832172	0.0143405884178366	0.9354	0.9924	0	0	0.996006256967599	1.00271185537301	0.849	0.6299	0.849903784477229	0.63341394598952	0.1
5	-0.301105092783922	arm_strong	9995	-0.209497356250103	0.0940944732061781	0.0551094125344297	0.0216939301328856	0.0714552288451839	0.586993496748374	0.895847923961981	0	0	1.03868844279005	1.08361103052707	0.695047523761881	0.391395697848924	0.80040906766661	0.433102524011615	0.1
5	-0.301105092783922	arm_weak	9998	-0.265072389780134	0.110398038141401	0.0454694419715805	0.021747506733191	0.082830851728426	0.856571314262853	0.917183436687337	0	0	1.00730618319143	1.0157668794657	0.75745149029806	0.54380876175235	0.829869219990659	0.592911668484188	0.1
5	-0.301105092783922	glm	10000	-0.300209963460858	0.0830652410892592	0.0527305640220697	0.0251915328908038	0.0177232986016678	0.9169	0.9878	0	0	0.993724392792839	1.00169307402207	0.8464	0.6298	0.845893772494274	0.634743875278396	0.1
5	-0.287682072451781	arm_strong	9998	-0.199352307977771	0.0921815322621782	0.0542112207943297	0.0214248182512728	0.0775167326778402	0.560812162432487	0.881676335267053	0	0	1.03269656913615	1.07821956507821	0.690838167633527	0.398879775955191	0.804530051721063	0.447872943845718	0.1
5	-0.287682072451781	arm_weak	9999	-0.251673367898113	0.111014166749253	0.0445791196355729	0.022009571256538	0.0948032432505893	0.837283728372837	0.904490449044904	0	0	1.00433324180965	1.01301883663894	0.741774177417742	0.534753475347535	0.823220258002867	0.591220698805838	0.1
5	-0.287682072451781	glm	10000	-0.288103092525434	0.0835749378460595	0.0525176044412577	0.0251700795337137	0.0205060591299932	0.9047	0.9836	0	0	0.990632750547733	0.999749573453063	0.8437	0.6196	0.843152426218636	0.62454249694998	0.1
5	-0.27443684570176	arm_strong	9999	-0.188727019847664	0.0891472737761374	0.0539169261395596	0.0211265673236019	0.0841229043002006	0.536053605360536	0.868086808680868	0	0	1.02959085723735	1.07429678193511	0.696469646964696	0.408940894089409	0.811007462686567	0.464055299539171	0.1
5	-0.27443684570176	arm_weak	9998	-0.237850607723095	0.111838291816276	0.0437206560059036	0.021762276028638	0.109037012305548	0.81746349269854	0.88877775555111	0	0	1.00097054188639	1.01038359334249	0.733646729345869	0.522704540908182	0.828214853786859	0.588116137744767	0.1
5	-0.27443684570176	glm	10000	-0.276699800588016	0.0834941842263402	0.052747885025659	0.0252775039788138	0.0236575650092553	0.8886	0.9792	0	0	0.987766879029249	0.997173401007054	0.8486	0.6196	0.846275039387801	0.626531862745098	0.1
5	-0.261364764134408	arm_strong	9996	-0.176781439085409	0.0865552816547585	0.0531796510332964	0.0205747750124213	0.0939696994834501	0.503101240496199	0.844937975190076	0	0	1.02529434859753	1.07076063074874	0.691376550620248	0.405262104841937	0.805527937959833	0.469808193227563	0.1
5	-0.261364764134408	arm_weak	9998	-0.221593007364009	0.112473187444437	0.0424403620534118	0.0216060671338588	0.130085813937983	0.787657531506301	0.865473094618924	0	0	0.999422186786653	1.00880678926319	0.717843568713743	0.514302860572114	0.829079365079365	0.594244770599792	0.1
5	-0.261364764134408	glm	10000	-0.263330250137579	0.0827527737968379	0.0527636078135897	0.0250169823253324	0.0283232786308024	0.8654	0.9751	0	0	0.985738776095824	0.996598258524094	0.852	0.6246	0.850011555350127	0.632858168392985	0.1
5	-0.2484613592985	arm_strong	9999	-0.167362022685069	0.0845200324481707	0.0525786588723539	0.0203340428418619	0.102009319914236	0.474847484748475	0.827982798279828	0	0	1.01969590051103	1.06591660687605	0.702870287028703	0.407540754075408	0.815501263689975	0.476869187099891	0.1
5	-0.2484613592985	arm_weak	9998	-0.207722920742665	0.113439923978529	0.0410999736776603	0.021328743032569	0.150823202541995	0.757751550310062	0.842168433686737	0	0	0.994958473322078	1.00529758064794	0.697739547909582	0.496599319863973	0.828537486800422	0.589667458432304	0.1
5	-0.2484613592985	glm	10000	-0.252072843925404	0.0828348781208107	0.0528592477000537	0.0252560895335323	0.0327244769067433	0.842	0.9662	0	0.000103498240529911	0.982196497918552	0.993814492934772	0.851	0.6281	0.847387173396675	0.637859656385841	0.1
5	-0.23572233352107	arm_strong	10000	-0.157124392650853	0.0822038984453076	0.0514527479810161	0.0199302089063932	0.112306388282042	0.4442	0.8091	0	0	1.01506498741464	1.06146999317161	0.7001	0.4127	0.818775326429536	0.491780991224818	0.1
5	-0.23572233352107	arm_weak	10000	-0.193441460542689	0.112513524615163	0.0395784661410353	0.0214408467078265	0.172115659927016	0.727	0.8186	0	0	0.992213229534265	1.00278759081329	0.6787	0.4889	0.8292984869326	0.597239188859028	0.1
5	-0.23572233352107	glm	10000	-0.239169756321011	0.0827893322092825	0.0523814920230563	0.0249716008553992	0.0391967274849365	0.8184	0.9576	0	0.000104427736006683	0.979596926489773	0.992455901458981	0.846	0.6273	0.843475073313783	0.640977443609023	0.1
5	-0.22314355131421	arm_strong	9998	-0.147757311201766	0.0798496301646056	0.0510006453104217	0.0196772956812534	0.125367330698192	0.420384076815363	0.774854970994199	0.000237925291458482	0.000129082225377566	1.01067852110411	1.05464436001182	0.710442088417684	0.422184436887378	0.826790387818225	0.515296243707241	0.1
5	-0.22314355131421	arm_weak	9998	-0.178845023714845	0.112787812141778	0.0380883823755958	0.021043774903093	0.201225885648977	0.694038807761552	0.785857171434287	0.000144112984579911	0.000127275041364388	0.988115878929082	0.998946424128969	0.652630526105221	0.480196039207842	0.830523130134025	0.611047473590429	0.1
5	-0.22314355131421	glm	10000	-0.227258717518055	0.0832875259155148	0.0528239884862525	0.0251586838483894	0.0483742357832382	0.7852	0.9398	0.000127356087620988	0.000106405618216642	0.975768247645549	0.989199455577012	0.8492	0.6283	0.847809475292919	0.644924452011066	0.1
5	-0.210721031315653	arm_strong	10000	-0.137698333700767	0.0775502068440382	0.049760062978367	0.0195525380672996	0.139360189383786	0.3988	0.7442	0	0.00013437248051599	1.00765728057973	1.04961279493008	0.7112	0.4234	0.819959879638917	0.525665143778554	0.1
5	-0.210721031315653	arm_weak	9998	-0.164395835538868	0.111740058673438	0.0359607166070367	0.0206512661745775	0.228936714023511	0.660632126425285	0.75495099019804	0	0.000132485426603074	0.985272193766644	0.996356378618153	0.621124224844969	0.454190838167634	0.818773656320969	0.601616322204558	0.1
5	-0.210721031315653	glm	10000	-0.213939985642461	0.0832570835967055	0.0523141861555598	0.0255544874440854	0.0584761328698688	0.755	0.9236	0.000132450331125828	0.00032481593763534	0.973635214671534	0.988058927877346	0.8445	0.6227	0.837218543046358	0.641186660892161	0.1
5	-0.198450938723838	arm_strong	10000	-0.129368978760914	0.0750703028923422	0.049126647383255	0.0192708397098296	0.15029465344016	0.3669	0.7224	0.000272553829381303	0.000276854928017719	1.00220215100455	1.04401110083354	0.7196	0.4309	0.818479149632052	0.545265780730897	0.1
5	-0.198450938723838	arm_weak	9999	-0.151777736503631	0.110501366854271	0.0346948455297144	0.0207097696592005	0.256510549831181	0.626162616261626	0.723772377237724	0.000159718894745248	0.000138178803371563	0.981166679303742	0.992174661196263	0.6000600060006	0.438643864386439	0.822392589043284	0.606052231587674	0.1
5	-0.198450938723838	glm	10000	-0.203303326945257	0.0834754422693005	0.0523525196378423	0.0252388306508492	0.0658357808246284	0.7233	0.9113	0.000138255219134522	0.000658400087786678	0.969206678870447	0.985018594361113	0.844	0.6275	0.835061523572515	0.64709755294634	0.1
5	-0.186329578191493	arm_strong	9999	-0.119650370672952	0.0729991972797497	0.0485651089413573	0.0188155323685269	0.170436300668147	0.331033103310331	0.684768476847685	0	0.000292098729370527	0.99578601431898	1.03891593863024	0.728272827282728	0.44004400440044	0.828700906344411	0.565064991967285	0.1
5	-0.186329578191493	arm_weak	9997	-0.136551455377107	0.109462524557868	0.0327388630162516	0.0200862993901339	0.297233018379925	0.574472341702511	0.678303491047314	0	0.000294941749004572	0.975899845016722	0.988623323001975	0.562168650595179	0.4037211163349	0.822566602820825	0.595192449491226	0.1
5	-0.186329578191493	glm	10000	-0.190190925943665	0.0842106514858732	0.0527864758864958	0.0251081190744497	0.0818861838595812	0.6785	0.8798	0.000294767870302137	0.00113662195953626	0.965711766372708	0.981976395982532	0.8447	0.6215	0.834193072955048	0.64514662423278	0.1
5	-0.174353387144778	arm_strong	9999	-0.111926871224114	0.0701997781610096	0.0474688551925395	0.0189422550344455	0.183964274473746	0.312131213121312	0.658665866586659	0	0.000911023382933495	0.99264507484697	1.03309113525094	0.733673367336734	0.454545454545455	0.81352130727331	0.586547221378682	0.1
5	-0.174353387144778	arm_weak	9999	-0.125610019377741	0.106135104174337	0.0311302437320593	0.0199116990983229	0.322297570690078	0.548954895489549	0.65016501650165	0.000364365093824012	0.000461467466543609	0.97263636727991	0.984726701070302	0.533353335333533	0.388038803880388	0.81289852432137	0.596831256729734	0.1
5	-0.174353387144778	glm	10000	-0.179311393753305	0.0835390127799003	0.0522512500306386	0.0252972418339234	0.0925558132682551	0.6498	0.8647	0.000461680517082179	0.0020816468139239	0.962115767343102	0.979194935021769	0.8431	0.6202	0.826562019082795	0.643113218457268	0.1
5	-0.162518929497775	arm_strong	10000	-0.102872072274404	0.0678394528659016	0.0468668536016981	0.0186360546552112	0.205491317669362	0.2746	0.6218	0.000364166059723234	0.00160823415889353	0.986284508221726	1.027662817435	0.7437	0.4562	0.821922796795339	0.605178513991637	0.1
5	-0.162518929497775	arm_weak	9998	-0.112135466610211	0.103448371659133	0.0293218690125032	0.0196297122121059	0.364276281205808	0.502600520104021	0.602720544108822	0.000597014925373134	0.000995685363425158	0.968384421515505	0.980192160515501	0.498399679935987	0.361872374474895	0.811741293532338	0.60039827414537	0.1
5	-0.162518929497775	glm	10000	-0.167419801906228	0.0836070603759334	0.0524653939170893	0.025070726047682	0.109494421970937	0.6025	0.8322	0.000995850622406639	0.00240326844508532	0.957708925814039	0.975630607621297	0.8457	0.6221	0.824730290456432	0.645878394616679	0.1
5	-0.150822889734584	arm_strong	9999	-0.0957234068599912	0.0656765002667745	0.0461666246663882	0.0186216777186457	0.220804944756827	0.252525252525253	0.590559055905591	0.000792079207920792	0.00237087214225233	0.981513410479704	1.02170607499413	0.75027502750275	0.483348334833483	0.822178217821782	0.63657917019475	0.1
5	-0.150822889734584	arm_weak	10000	-0.102358348334765	0.100195917880862	0.0279994770122398	0.0191036980227187	0.389342179271209	0.4743	0.5752	0.00210837022981235	0.00208623087621697	0.965066028912345	0.976776126257019	0.4762	0.3452	0.808349146110057	0.600139082058414	0.1
5	-0.150822889734584	glm	10000	-0.157440357092338	0.0835934432206944	0.0522766671191946	0.0251907378470525	0.121940054483005	0.5753	0.8118	0.00208586824265601	0.00492732200049273	0.954420737942655	0.972250974086252	0.8477	0.6139	0.819920041717365	0.640675043114068	0.1
5	-0.139262067333508	arm_strong	10000	-0.0884499809043612	0.0639111533032583	0.0456706674987314	0.0185668184075063	0.243970525363035	0.2304	0.5457	0.00173611111111111	0.00366501740883269	0.975664378733438	1.01447577211401	0.7728	0.4963	0.81640625	0.654938610958402	0.1
5	-0.139262067333508	arm_weak	9998	-0.0895428033882746	0.0965976606749672	0.0259197075576541	0.0182626630986546	0.437242425151167	0.422984596919384	0.521104220844169	0.00165523764483329	0.00287907869481766	0.959136159607389	0.971650273032628	0.425785157031406	0.30626125225045	0.793331756916529	0.587715930902111	0.1
5	-0.139262067333508	glm	10000	-0.146114776125833	0.0832217996891035	0.0527646579591367	0.0253916877360101	0.14296569877588	0.5204	0.7787	0.00288239815526518	0.00680621548735071	0.949555629627118	0.96881614422659	0.8454	0.6305	0.804381245196003	0.651984076024143	0.1
5	-0.127833371509885	arm_strong	9999	-0.0799685848822079	0.0619188797180638	0.0448774021535272	0.0183622005109846	0.270991113135145	0.201220122012201	0.505150515051505	0.00248508946322068	0.00435557315383092	0.970891348470919	1.00896323006063	0.78017801780178	0.513851385138514	0.811133200795229	0.6761037418333	0.1
5	-0.127833371509885	arm_weak	9998	-0.0796761297782776	0.0925686485888656	0.0243146107853274	0.0178037730533661	0.472676771840287	0.385077015403081	0.482796559311862	0.0025974025974026	0.00331468821214005	0.955021835000986	0.967210776583507	0.390878175635127	0.275655131026205	0.775324675324675	0.570955044541123	0.1
5	-0.127833371509885	glm	10000	-0.134089084394907	0.0838857609385912	0.0526288353642152	0.0253612434066834	0.166947551052515	0.4827	0.735	0.00331468821214005	0.0072108843537415	0.94536589186875	0.964304456390924	0.8458	0.6215	0.793453490781023	0.642585034013605	0.1
5	-0.116533816255952	arm_strong	10000	-0.0733904846065083	0.0595802816210571	0.0442721764032292	0.0183271698009687	0.289180585899623	0.1822	0.4759	0.00548847420417124	0.00735448623660433	0.967317227040728	1.00289484094247	0.7988	0.5404	0.801317233809001	0.702248371506619	0.1
5	-0.116533816255952	arm_weak	9997	-0.0710230809631655	0.0876980215899957	0.0231997264186967	0.0176017542604092	0.501053158401413	0.352905871761528	0.451935580674202	0.00595238095238095	0.0068614431164232	0.952013453167491	0.9639166076299	0.362308692607782	0.26257877363209	0.760204081632653	0.581009296148738	0.1
5	-0.116533816255952	glm	10000	-0.123658993136817	0.0834911629529953	0.0526247111336668	0.0253181460712052	0.183722906219092	0.4514	0.7063	0.00664599025254763	0.0142998725753929	0.941823266074384	0.961684869147248	0.8462	0.623	0.782676118741693	0.628061730142999	0.1
5	-0.105360515657826	arm_strong	10000	-0.0652747403882877	0.05811042561965	0.0434119682321446	0.0183113609322209	0.315613260934051	0.1584	0.4406	0.00820707070707071	0.013390830685429	0.96446682656367	0.998509077219701	0.8056	0.5616	0.796085858585859	0.730140717203813	0.1
5	-0.105360515657826	arm_weak	9998	-0.0601596486540728	0.0824804951951859	0.0212596100920481	0.0164749894936312	0.54535509382001	0.314662932586517	0.402280456091218	0.0066751430387794	0.0106911984087519	0.948317015283388	0.960747716002592	0.321664332866573	0.227645529105821	0.761284170375079	0.565887618100448	0.1
5	-0.105360515657826	glm	10000	-0.110761185763021	0.0840011838519556	0.052407351556641	0.0253130802898949	0.208903815883763	0.4008	0.6629	0.0102295409181637	0.0256448936491175	0.939471719991059	0.960687318918578	0.8443	0.6207	0.772205588822355	0.618192789259315	0.1
5	-0.0943106794712414	arm_strong	9999	-0.0599328701691175	0.0574949434552705	0.0429204266987374	0.0181436214164675	0.339213864108022	0.143214321432143	0.3998399839984	0.00698324022346369	0.0180090045022511	0.953398532881221	0.989211416899121	0.824782478247825	0.580858085808581	0.77304469273743	0.731365682841421	0.1
5	-0.0943106794712414	arm_weak	9999	-0.0538525455307375	0.0791408926795381	0.0200381707959886	0.0158576070659199	0.576389346074863	0.282328232823282	0.368436843684368	0.010272759475735	0.0124864277958741	0.941405811327996	0.953499574156928	0.284328432843284	0.193319331933193	0.713071200850159	0.524701411509229	0.1
5	-0.0943106794712414	glm	10000	-0.101811241413379	0.0844797665096774	0.0524260223216583	0.0251555442177976	0.231367940199841	0.3671	0.6291	0.0122582402615091	0.0324272770624702	0.932714911626977	0.955674240968267	0.8377	0.6147	0.724325796785617	0.596725480845652	0.1
5	-0.0833816089390511	arm_strong	10000	-0.0536475652864819	0.0549807319687393	0.0425850275055767	0.0180422357865336	0.364420648081216	0.1231	0.3694	0.016246953696182	0.0259880887926367	0.950077524404748	0.98509958303611	0.8524	0.6161	0.752233956133225	0.745533297238766	0.1
5	-0.0833816089390511	arm_weak	9998	-0.0466096921632845	0.0746616406719519	0.0189178570820973	0.0151803549898535	0.608595529246134	0.255251050210042	0.33376675335067	0.0207680250783699	0.021576266107282	0.938550823287793	0.949590104398645	0.251350270054011	0.161932386477295	0.690438871473354	0.485166317051244	0.1
5	-0.0833816089390511	glm	10000	-0.0923553853181122	0.0829950657519139	0.0526730955312736	0.0251816731960019	0.255010980519799	0.3325	0.581	0.0216541353383459	0.0378657487091222	0.929094892663824	0.951438415050415	0.8518	0.6167	0.702255639097744	0.560413080895009	0.1
5	-0.0725706928348355	arm_strong	10000	-0.0467524670628222	0.0540755684299068	0.0422341162176392	0.0182458139637499	0.387197667785757	0.1081	0.3327	0.030527289546716	0.0504959422903517	0.948589509773477	0.981567947602888	0.8601	0.6437	0.715078630897317	0.720168319807635	0.1
5	-0.0725706928348355	arm_weak	9999	-0.0385254033548317	0.0693601160256422	0.01762139731625	0.0144214885521889	0.644641671754371	0.218021802180218	0.293929392939294	0.031651376146789	0.0381082000680504	0.936151636678033	0.947888191134078	0.213921392139214	0.130913091309131	0.638532110091743	0.445389588295339	0.1
5	-0.0725706928348355	glm	10000	-0.0807272007627515	0.0838871470201609	0.0529037366717837	0.0254355809573791	0.277149352483349	0.2932	0.5435	0.0378581173260573	0.064949402023919	0.928289059832852	0.952253997863978	0.8425	0.6179	0.650409276944065	0.51738730450782	0.1
5	-0.0618754037180875	arm_strong	10000	-0.0395867330775068	0.0521705619163869	0.041176832337271	0.0178374442503511	0.408889809142467	0.0918	0.3074	0.0468409586056645	0.0731945348080677	0.949115347715847	0.980952918287737	0.8836	0.6697	0.688453159041394	0.705920624593364	0.1
5	-0.0618754037180875	arm_weak	9998	-0.0314223186670582	0.0637630700935947	0.0163020892164761	0.0132333812926502	0.670957668716379	0.191438287657532	0.265753150630126	0.0506792058516196	0.0598419269853218	0.938537056265282	0.950270044078608	0.19373874774955	0.109721944388878	0.587774294670846	0.412871659766654	0.1
5	-0.0618754037180875	glm	10000	-0.0689788183511821	0.0830898299503223	0.0520639389676967	0.0249758705789711	0.299160857155964	0.2655	0.5158	0.0598870056497175	0.0853043815432338	0.932481164835051	0.953732540305344	0.8494	0.6249	0.611676082862524	0.496704148894921	0.1
5	-0.0512932943875506	arm_strong	10000	-0.0342174015354551	0.0513845477001319	0.0411470620697916	0.0182631281930757	0.42986112064781	0.0856	0.2715	0.0654205607476635	0.0939226519337017	0.946618212841724	0.975294946774922	0.8952	0.6992	0.629672897196262	0.641988950276243	0.1
5	-0.0512932943875506	arm_weak	10000	-0.0260326390315489	0.0601070453546395	0.0153876646062091	0.0123341692990593	0.697512120595349	0.1741	0.2366	0.0798391728891442	0.0874894336432798	0.937691217460436	0.948589221113745	0.1918	0.0739	0.503159103963239	0.311496196111581	0.1
5	-0.0512932943875506	glm	10000	-0.059609463342976	0.082966806514889	0.0525760125195452	0.0256534396806273	0.319543689638179	0.2359	0.4786	0.0869012293344638	0.116381111575428	0.932468952672793	0.953698837365933	0.8427	0.6237	0.525646460364561	0.432511491851233	0.1
5	-0.0408219945202552	arm_strong	10000	-0.0270777130497671	0.050192695978343	0.0405750498303361	0.0177583349605162	0.449729931649973	0.0689	0.244	0.124818577648766	0.148770491803279	0.952098150425033	0.977300366432877	0.9133	0.7278	0.544267053701016	0.586885245901639	0.1
5	-0.0408219945202552	arm_weak	9998	-0.0195062392229573	0.0551561088373435	0.0144419510036208	0.0116421251508835	0.727442273145222	0.144928985797159	0.203440688137628	0.129744651483782	0.132251720747296	0.944039377454682	0.952771023719797	0.240748149629926	0.0523104620924185	0.431331953071084	0.242379547689282	0.1
5	-0.0408219945202552	glm	10000	-0.0476893994662882	0.0828608968127244	0.0522823183453807	0.0249189677539698	0.33827998485902	0.2033	0.4483	0.131824889326119	0.164621904974348	0.938206675506756	0.959259446726484	0.8472	0.6229	0.457452041318249	0.368503234441222	0.1
5	-0.0304592074847086	arm_strong	10000	-0.0211901020647279	0.0491866949468701	0.0406227032264518	0.0179775656584833	0.46538278412614	0.0613	0.2294	0.154975530179445	0.19485614646905	0.956187507560289	0.978756508629843	0.9323	0.7608	0.495921696574225	0.498692240627724	0.1
5	-0.0304592074847086	arm_weak	10000	-0.0148454065776452	0.0506700391999634	0.0138830751688433	0.010891312176435	0.745317871798483	0.1274	0.1845	0.171899529042386	0.173441734417344	0.949325812697546	0.957815947075437	0.4036	0.0658	0.326530612244898	0.176151761517615	0.1
5	-0.0304592074847086	glm	10000	-0.0374176778752057	0.0826681573139436	0.0527088061935048	0.0252439069797001	0.354994076026862	0.1835	0.4166	0.173841961852861	0.222995679308689	0.945845771484686	0.965795498839067	0.8452	0.6292	0.359128065395095	0.276284205472876	0.1
5	-0.0202027073175195	arm_strong	10000	-0.0156948408126678	0.0489125187073235	0.0402316722577896	0.0183461448775749	0.476396488582258	0.057	0.213	0.257894736842105	0.251173708920188	0.967570686101191	0.978875121339835	0.941	0.7814	0.319298245614035	0.381220657276995	0.1
5	-0.0202027073175195	arm_weak	9999	-0.0110281628440723	0.0477992401821452	0.0132502411964224	0.010319739234318	0.760092064425539	0.116611661166117	0.168116811681168	0.238421955403087	0.236763831052945	0.95748440356106	0.962392578952292	0.652565256525653	0.212221222122212	0.216981132075472	0.0838786436644854	0.1
5	-0.0202027073175195	glm	10000	-0.0275419597348588	0.0825100838194044	0.0524654266972546	0.025723358783713	0.366157851634089	0.1674	0.4014	0.235961768219833	0.285999003487793	0.95278638460073	0.971850121151198	0.8496	0.6193	0.250298685782557	0.178126557050324	0.1
5	-0.0100503358535015	arm_strong	10000	-0.0103577256822606	0.0490664627239724	0.0400799807701947	0.0179546215872495	0.48781865445511	0.049	0.2023	0.293877551020408	0.33415719228868	0.967387833085306	0.983464376059697	0.9507	0.7991	0.151020408163265	0.213049925852694	0.1
5	-0.0100503358535015	arm_weak	10000	-0.00756270030616449	0.0473240287016822	0.0130455610770497	0.0101381242395254	0.768438002983127	0.1082	0.1604	0.293900184842884	0.314837905236908	0.963048426164009	0.970778847630924	0.8581	0.6414	0.100739371534196	0.0130922693266833	0.1
5	-0.0100503358535015	glm	10000	-0.0180769996364172	0.0826462264061666	0.0524492877497537	0.0252209360698472	0.377375728571593	0.1598	0.3749	0.314142678347935	0.351827153907709	0.965217449501442	0.978518724230588	0.8469	0.631	0.122027534418023	0.0925580154707922	0.1
6	-0.693147180559945	arm_strong	9999	-0.581134972139678	0.100408795658497	0.0614974933204911	0.02577189094663	0.0019887291566177	0.994899489948995	1	0	0	1.12201776856592	1.12428094663271	0.676867686768677	0.393939393939394	0.680136710896663	0.393939393939394	0.1
6	-0.693147180559945	arm_weak	10000	-0.644222546461721	0.0800205361817386	0.056598569103639	0.022898580112746	0.000347190255189291	1	1	0	0	1.05351105806001	1.05351105806001	0.815	0.588	0.815	0.588	0.1
6	-0.693147180559945	glm	10000	-0.656052822293057	0.0792183874678407	0.0570181790858581	0.0233764283550972	0.000292649719158392	1	1	0	0	1.0410505692278	1.0410505692278	0.8344	0.6235	0.8344	0.6235	0.1
6	-0.644357016390513	arm_strong	9999	-0.535440844875242	0.10187452238381	0.0610592542523939	0.0252371929796866	0.00302128395498534	0.988998899889989	1	0	0	1.11650585841925	1.12097819376691	0.695069506950695	0.402240224022402	0.702699969663262	0.402240224022402	0.1
6	-0.644357016390513	arm_weak	10000	-0.601375370882154	0.0793569149601606	0.0558568443791345	0.0224987101028657	0.000575365173318702	0.9999	0.9999	0	0	1.04713580424632	1.04713580424632	0.8295	0.6095	0.82958295829583	0.60956095609561	0.1
6	-0.644357016390513	glm	10000	-0.613852626525194	0.0777686299262686	0.0563426581202499	0.0230696248698055	0.000404737940407318	0.9999	1	0	0	1.03407438626219	1.03409539837673	0.8522	0.6463	0.852185218521852	0.6463	0.1
6	-0.59783700075562	arm_strong	10000	-0.492468953958196	0.102893964388388	0.0604407115135463	0.0245846388170309	0.00413889705059887	0.9829	0.9999	0	0	1.11101776821979	1.11706529548302	0.697	0.4182	0.708210397802421	0.418241824182418	0.1
6	-0.59783700075562	arm_weak	10000	-0.561225405579518	0.0795504642519073	0.0549516027664154	0.0219695568752432	0.000629758039571015	0.9999	1	0	0	1.04054112651837	1.04058375667026	0.8375	0.621	0.837583758375838	0.621	0.1
6	-0.59783700075562	glm	10000	-0.574151519312038	0.0779973081615949	0.0554692450115941	0.0225539423638769	0.000502171090749612	1	1	0	0	1.02708857080615	1.02708857080615	0.8537	0.6489	0.8537	0.6489	0.1
6	-0.553385238184787	arm_strong	9997	-0.448135140406986	0.104065391463623	0.0599112509762413	0.0241892404585309	0.0062234163660311	0.971691507452236	0.999299789936981	0	0	1.10817946843511	1.11679750726363	0.689106732019606	0.404621386415925	0.706814906320774	0.404904904904905	0.1
6	-0.553385238184787	arm_weak	10000	-0.519031860884915	0.0813115868621855	0.054331779154647	0.02186716615827	0.00136621043699798	0.9988	0.9995	0	0	1.03783455745402	1.03805321652095	0.8354	0.6182	0.835903083700441	0.618509254627314	0.1
6	-0.553385238184787	glm	10000	-0.533017437600891	0.0785442461990494	0.0549892369840185	0.0226200061779985	0.000749273696588754	0.9995	1	0	0	1.02360665571484	1.02373143113527	0.8526	0.6518	0.852526263131566	0.6518	0.1
6	-0.510825623765991	arm_strong	9996	-0.40701551432024	0.104242115762337	0.0593198771817543	0.0234717773891528	0.00870794369891466	0.955282112845138	0.998699479791917	0	0	1.10280010502889	1.11500944483598	0.689075630252101	0.407863145258103	0.716410095297937	0.408394270259441	0.1
6	-0.510825623765991	arm_weak	10000	-0.479557728877399	0.0824189659604997	0.0537766822316352	0.0216356598947531	0.0019149984897051	0.9973	0.9994	0	0	1.03432781708168	1.03492320569145	0.8383	0.6179	0.839667101173168	0.618270962577547	0.1
6	-0.510825623765991	glm	10000	-0.494604252174642	0.078903162551189	0.0545446298042712	0.0225012247970313	0.00104760494561508	0.9996	1	0	0	1.01944324485073	1.01952522978746	0.86	0.6539	0.859943977591036	0.6539	0.1
6	-0.470003629245736	arm_strong	10000	-0.369137762313048	0.1029695710198	0.0585440342366695	0.022499449052687	0.0115654135821299	0.9319	0.9982	0	0	1.09519356819504	1.11145244075596	0.6841	0.411	0.724541259791823	0.411741134041274	0.1
6	-0.470003629245736	arm_weak	10000	-0.442143667476635	0.0833270527500469	0.0531110977800239	0.0212030905666175	0.00314706502961603	0.9941	0.9987	0	0	1.02995057257529	1.03113244617656	0.8335	0.6132	0.836535559802837	0.613998197656954	0.1
6	-0.470003629245736	glm	10000	-0.458407886499737	0.0785252453006816	0.054057619847084	0.0222579934982765	0.00151019639471282	0.9988	1	0	0	1.0145184514137	1.01479125260228	0.856	0.6478	0.856127352823388	0.6478	0.1
6	-0.430782916092454	arm_strong	10000	-0.329919297328174	0.100857564707471	0.0580777604814159	0.0216818871214369	0.0160130969613046	0.9016	0.9959	0	0	1.09096091922744	1.1105902939422	0.6706	0.3937	0.720164152617569	0.395320815342906	0.1
6	-0.430782916092454	arm_weak	10000	-0.404199059996008	0.0844923282392631	0.0525996017476596	0.0208644727400334	0.00584694653908107	0.99	0.9964	0	0	1.02742835216282	1.02885000993743	0.8416	0.6027	0.846363636363636	0.604877559213167	0.1
6	-0.430782916092454	glm	10000	-0.422411283869796	0.077363131290779	0.0539025509371008	0.0222471321260124	0.00216735404896826	0.9973	0.9999	0	0	1.01096294933443	1.01139095062458	0.8669	0.649	0.866840469267021	0.649064906490649	0.1
6	-0.393042588109607	arm_strong	10000	-0.293805826630341	0.0977665146615148	0.0572242253012825	0.020800729318755	0.0220299904598645	0.8619	0.99	0	0	1.08349309390994	1.10711450564188	0.671	0.4022	0.737440538345516	0.406262626262626	0.1
6	-0.393042588109607	arm_weak	10000	-0.36516656108305	0.0902394056459287	0.051912999319728	0.0207111432458956	0.0134784170175166	0.9746	0.989	0	0	1.02470600351632	1.02763005114679	0.8256	0.6002	0.83911348245434	0.606875631951466	0.1
6	-0.393042588109607	glm	10000	-0.386327502273656	0.0792739515413107	0.0539322883932149	0.0223207635261708	0.00360770613036676	0.991	0.9994	0	0	1.00821207667938	1.00972255332074	0.8603	0.6511	0.86125126135217	0.651490894536722	0.1
6	-0.356674943938732	arm_strong	9999	-0.261915968389437	0.0925908872423759	0.0562582678892354	0.0198104175671253	0.0284582446640084	0.814481448144814	0.985098509850985	0	0	1.0735169250115	1.1009887823382	0.677467746774677	0.404740474047405	0.758226915520629	0.410659898477157	0.1
6	-0.356674943938732	arm_weak	10000	-0.32954165699113	0.0930341783676173	0.0508656712357365	0.020182087535431	0.0236737890006358	0.955	0.9786	0	0	1.01917993988145	1.02353420609404	0.8215	0.6024	0.845759162303665	0.615573267933783	0.1
6	-0.356674943938732	glm	10000	-0.353995154615137	0.0779325936476673	0.0538645312689298	0.0222902527496071	0.00541222963713769	0.9819	0.9986	0	0	1.00289786732586	1.00535139681732	0.8653	0.6597	0.866075975150219	0.660424594432205	0.1
6	-0.342490308946776	arm_strong	9999	-0.249622065975242	0.0912239750868346	0.0555848286665682	0.0195985030140996	0.0322259957515681	0.785978597859786	0.978797879787979	0	0	1.06826269561675	1.09762865084472	0.674267426742674	0.403740374037404	0.763710395724647	0.412281598038214	0.1
6	-0.342490308946776	arm_weak	10000	-0.314566158890062	0.0945348002449404	0.0503543777446785	0.020318978726491	0.0293135807074417	0.9436	0.9731	0	0	1.0178704632858	1.02281193036007	0.8176	0.5945	0.847075031793133	0.610934128044394	0.1
6	-0.342490308946776	glm	10000	-0.340598847627433	0.0778927800758684	0.0537737255035347	0.0223695054002756	0.00654672073296461	0.9796	0.9978	0	0	1.00161925505685	1.00434541001589	0.8652	0.6612	0.868415679869334	0.662457406293846	0.1
6	-0.328504066972036	arm_strong	9999	-0.23690262900573	0.0906078294392291	0.0549620233203981	0.0191427126396117	0.036412733005582	0.767376737673767	0.972897289728973	0	0	1.06481103725906	1.09533132262507	0.671467146714671	0.400840084008401	0.767105434640949	0.411287006578947	0.1
6	-0.328504066972036	arm_weak	10000	-0.299690359622766	0.0978882239637852	0.0493651415803884	0.0200574336887384	0.0384393307999504	0.9312	0.9625	0	0	1.01568963247278	1.02070260874253	0.7982	0.5806	0.83569587628866	0.603220779220779	0.1
6	-0.328504066972036	glm	10000	-0.327452019518527	0.079023733365771	0.0534945742005215	0.0222073663230671	0.00778176260797608	0.9696	0.9972	0	0	0.999464400608314	1.00349524781778	0.8583	0.6423	0.860767326732673	0.643602085840353	0.1
6	-0.3147107448397	arm_strong	10000	-0.224922244883452	0.0883082195241786	0.0540317108282945	0.0186297430458766	0.0403437440159831	0.7459	0.9664	0	0	1.06107247736474	1.09231478150157	0.6741	0.3998	0.776511596728784	0.413389900662252	0.1
6	-0.3147107448397	arm_weak	9999	-0.284857625620683	0.0991027871316454	0.0481396649575268	0.0197560167452975	0.0473287901756934	0.918491849184918	0.952695269526953	0	0	1.01375490661022	1.01916299279582	0.798979897989799	0.57975797579758	0.845927700348432	0.608545034642032	0.1
6	-0.3147107448397	glm	10000	-0.314070078675047	0.078242166639223	0.0529561626872954	0.0220021302467494	0.0093082560980891	0.9607	0.9957	0	0	0.997908908564686	1.00268204046129	0.8643	0.6514	0.867284271885084	0.653811388972582	0.1
6	-0.301105092783922	arm_strong	10000	-0.212142932125805	0.085726719530418	0.0537080665602577	0.0183118559908876	0.0453726513232728	0.7159	0.9575	0	0	1.058108726922	1.09003157147723	0.6702	0.3964	0.776365414163989	0.413577023498695	0.1
6	-0.301105092783922	arm_weak	10000	-0.269342600397255	0.10029948585876	0.0475938894050303	0.0196867289263422	0.0569521640739778	0.902	0.9425	0	0	1.0125673218892	1.0187694329841	0.7845	0.5687	0.841463414634146	0.603395225464191	0.1
6	-0.301105092783922	glm	10000	-0.300617074670243	0.0782718094735035	0.0531493180483186	0.0219794356082162	0.0113648186076467	0.9518	0.993	0	0	0.99671342587328	1.00203429724761	0.861	0.6447	0.863836940533726	0.64773413897281	0.1
6	-0.287682072451781	arm_strong	10000	-0.20097506484168	0.0841279181908418	0.053470013990455	0.0180393692779682	0.0527212689928495	0.68	0.9462	0	0	1.05230920441697	1.08605816615477	0.6755	0.4075	0.793382352941176	0.428979074191503	0.1
6	-0.287682072451781	arm_weak	9998	-0.253798959567187	0.104201946074837	0.0467461881483657	0.0199489292244168	0.0756177428797523	0.873074614922985	0.921384276855371	0	0	1.00863943096158	1.01563001233045	0.774354870974195	0.562212442488498	0.849352732271738	0.610182370820669	0.1
6	-0.287682072451781	glm	10000	-0.288332916014634	0.0792678600512079	0.05361496529493	0.0220914253637259	0.0150041651430551	0.934	0.9895	0	0	0.993274375453025	1.00010619625303	0.8621	0.6489	0.867023554603854	0.654573016675088	0.1
6	-0.27443684570176	arm_strong	10000	-0.190717585973369	0.0827049311508589	0.0526192739715544	0.0179090221441538	0.0585742372787841	0.6509	0.9326	0	0	1.04675005513969	1.08121778142869	0.6775	0.4006	0.797050238131818	0.428157838301523	0.1
6	-0.27443684570176	arm_weak	9999	-0.240220708254166	0.104957111352144	0.0456529675420049	0.0198054118289976	0.0865772159522196	0.856285628562856	0.909490949094909	0	0	1.00616028760305	1.01372266842583	0.756575657565757	0.545654565456546	0.841859378649848	0.599956014954915	0.1
6	-0.27443684570176	glm	10000	-0.276347901429364	0.0793939678289398	0.0533290505312769	0.0221571461785352	0.0175603144540971	0.9213	0.9868	0	0	0.990835989196765	0.99844208721689	0.8605	0.6378	0.863019646152176	0.643595460072963	0.1
6	-0.261364764134408	arm_strong	10000	-0.179432801244293	0.0797158545196984	0.0519952982073844	0.0176522847585252	0.065760792575566	0.6183	0.9179	0	0	1.04225224534459	1.07756994347092	0.6806	0.411	0.808021995794922	0.44547336311145	0.1
6	-0.261364764134408	arm_weak	10000	-0.223746810618746	0.106393879814024	0.0443089956043341	0.0200526925828171	0.108336705153756	0.823	0.8846	0	0	1.00336259712367	1.01172439544328	0.7487	0.5395	0.854921020656136	0.609880171829075	0.1
6	-0.261364764134408	glm	10000	-0.263093952098138	0.0787850097180381	0.0533462945801729	0.0221417719573814	0.0210782304518574	0.9005	0.9814	0	0	0.988686179153331	0.997750411465125	0.8659	0.647	0.870405330372016	0.655084573058895	0.1
6	-0.2484613592985	arm_strong	9999	-0.170141323841091	0.0772090657065519	0.0514022571752027	0.0173070074166811	0.072801963085189	0.591359135913591	0.904890489048905	0	0	1.03705439982774	1.07246846903289	0.698069806980698	0.413141314131413	0.824623710468459	0.452475685234306	0.1
6	-0.2484613592985	arm_weak	9999	-0.211276212069991	0.106064503669114	0.0432818656940982	0.0198671046927571	0.122474188209503	0.803680368036804	0.868886888688869	0	0	1.0000956230504	1.00851723014505	0.727972797279728	0.536953695369537	0.843081134892982	0.617978821362799	0.1
6	-0.2484613592985	glm	10000	-0.251982452454265	0.0781877453538749	0.0533051737583739	0.0220425572348723	0.0252088663080867	0.8824	0.9737	0	0	0.985068098042055	0.994788109716276	0.8638	0.648	0.866047144152312	0.65738933963233	0.1
6	-0.23572233352107	arm_strong	10000	-0.158563258663895	0.0751311624286934	0.0508203861199983	0.0172243084514181	0.0833696600589945	0.5459	0.8836	0	0	1.03328965710716	1.06936486381502	0.6925	0.416	0.817365817915369	0.464237211407877	0.1
6	-0.23572233352107	arm_weak	9999	-0.194425819146536	0.107120011957057	0.0417940949155961	0.0199414860845882	0.148838043437722	0.766576657665767	0.838983898389839	0	0	0.998347504864304	1.00722626105447	0.701170117011701	0.518051805180518	0.840965427266797	0.617475265228275	0.1
6	-0.23572233352107	glm	10000	-0.238706805419174	0.0781921427620425	0.053475489931199	0.0222198100275589	0.0306707276073378	0.8581	0.9681	0	0	0.983579349885344	0.994470033425241	0.8577	0.6519	0.860505768558443	0.663671108356575	0.1
6	-0.22314355131421	arm_strong	10000	-0.151416201263528	0.0741115955412783	0.0503612252268146	0.0169600063692983	0.0930944251934236	0.5258	0.8565	0	0.000116754232340922	1.02548236585141	1.06083196370793	0.7112	0.4318	0.844617725370863	0.490718038528897	0.1
6	-0.22314355131421	arm_weak	9999	-0.18199387210542	0.108666518485756	0.040277451961373	0.0199335742837338	0.175253636808447	0.731273127312731	0.808480848084808	0	0	0.991572832110293	1.00132973903405	0.683968396839684	0.503450345034503	0.852297592997812	0.622711528946066	0.1
6	-0.22314355131421	glm	10000	-0.228736442987573	0.0792320953935929	0.0536088020571662	0.0221426253508242	0.0378107126649869	0.8288	0.9567	0	0.000104525974704714	0.977796637593361	0.990056818396966	0.866	0.6516	0.868967181467181	0.669070764084875	0.1
6	-0.210721031315653	arm_strong	10000	-0.14041032090694	0.0710734552914219	0.0493516675556354	0.0167067493252345	0.105778529280204	0.4865	0.8302	0	0	1.02189042987151	1.05682622884631	0.7084	0.4386	0.843371017471737	0.514213442543965	0.1
6	-0.210721031315653	arm_weak	9998	-0.167054997179274	0.106796463927651	0.0385206741480161	0.0200574696327797	0.202248722982557	0.697939587917583	0.77755551110222	0	0	0.989719821846198	0.999024728360479	0.656831366273255	0.490498099619924	0.845657781599312	0.63082068433239	0.1
6	-0.210721031315653	glm	10000	-0.215445944302016	0.0782904299549003	0.0532112029336928	0.0219301610944762	0.0452012516188788	0.799	0.9431	0	0.000212066588908917	0.97542166710017	0.989222567419221	0.864	0.6457	0.868710888610764	0.663450323401548	0.1
6	-0.198450938723838	arm_strong	10000	-0.131138788377076	0.0692251504584175	0.0490581548302137	0.0167247078905485	0.12239420769257	0.4483	0.7996	0.00022306491188936	0.000125062531265633	1.01619694435626	1.05137953489145	0.7215	0.4493	0.850546509034129	0.535767883941971	0.1
6	-0.198450938723838	arm_weak	9999	-0.151338107920151	0.1073323490985	0.0366913759911247	0.0200888474195854	0.241294812999834	0.646864686468647	0.732873287328733	0.00015460729746444	0.00013646288209607	0.984568592786492	0.995298979109297	0.622662266226623	0.46044604460446	0.853123067408782	0.628275109170306	0.1
6	-0.198450938723838	glm	10000	-0.203412201224982	0.0794931491539794	0.0537644867616387	0.0221350638408723	0.0577459966862924	0.7603	0.9247	0.000131527028804419	0.000324429544717206	0.97159796388566	0.986375858076488	0.8646	0.6532	0.867289227936341	0.678382178003677	0.1
6	-0.186329578191493	arm_strong	10000	-0.122647380775454	0.0675321826963529	0.0480269969531727	0.0165472186830599	0.135713496634907	0.4135	0.7749	0.000241837968561064	0.000516195638146858	1.00966523752026	1.04609367803035	0.7259	0.4604	0.850544135429262	0.556846044650923	0.1
6	-0.186329578191493	arm_weak	10000	-0.138192262830684	0.105162369775888	0.0346855407082021	0.0196547383916191	0.270130148040734	0.614	0.6998	0.000325732899022801	0.000285795941697628	0.982256826486338	0.99225059167825	0.5897	0.4367	0.842019543973941	0.62403543869677	0.1
6	-0.186329578191493	glm	10000	-0.191450986095648	0.0786857057353835	0.0533014458415873	0.022206271560601	0.0676071231810908	0.7276	0.9044	0.000412314458493678	0.000773993808049536	0.96912985764323	0.983885964021445	0.8609	0.6418	0.859400769653656	0.667624944714728	0.1
6	-0.174353387144778	arm_strong	10000	-0.114183344154333	0.0649223335314243	0.0472970386428192	0.0163545558568821	0.151175565702061	0.3789	0.7394	0	0.0004057343792264	1.00499768871853	1.03979020481358	0.7364	0.4667	0.855898653998416	0.577765756018393	0.1
6	-0.174353387144778	arm_weak	10000	-0.125721649704725	0.102692437773885	0.0330975324648431	0.0197383600191716	0.302821023189553	0.5716	0.663	0.000174947515745276	0.000150829562594268	0.977215804630592	0.988160087771605	0.5618	0.4244	0.843247025892232	0.640120663650075	0.1
6	-0.174353387144778	glm	10000	-0.180310604886814	0.0784080927433896	0.0531182338476037	0.021859527219243	0.0790813847189294	0.6884	0.8878	0.000290528762347472	0.000675827889164226	0.964240680584089	0.981117572989088	0.8597	0.6455	0.856769320162696	0.676616355034918	0.1
6	-0.162518929497775	arm_strong	10000	-0.106690430895014	0.0636625088684267	0.0471227444791024	0.0165322283043226	0.170334195956276	0.351	0.7043	0	0.000425954848786029	0.998686178464849	1.03258015379246	0.7551	0.5023	0.88034188034188	0.626437597614653	0.1
6	-0.162518929497775	arm_weak	9999	-0.114367163981255	0.10114904783345	0.0315451487058867	0.0195738782401169	0.338732369406044	0.530753075307531	0.622062206220622	0	0.000321543408360129	0.971330659805006	0.982320037273278	0.530853085308531	0.395039503950395	0.848313548143961	0.635048231511254	0.1
6	-0.162518929497775	glm	10000	-0.169926349907485	0.0802551010477176	0.0536106199468653	0.0222680617558984	0.0952942557508645	0.6477	0.8612	0.000308784931295353	0.0018578727357176	0.958739620646171	0.976326502655907	0.8565	0.6358	0.851628840512583	0.66895030190432	0.1
6	-0.150822889734584	arm_strong	10000	-0.0975801101615266	0.0614189552583183	0.0458280232257715	0.0162091793552434	0.192930900412819	0.3104	0.6632	0	0.000904704463208685	0.99342017630875	1.02732459776869	0.7579	0.4929	0.861146907216495	0.633745476477684	0.1
6	-0.150822889734584	arm_weak	9998	-0.099968856313285	0.0971304654743692	0.0290039353181635	0.0188984147752248	0.383451023279901	0.481096219243849	0.570714142828566	0.000207900207900208	0.000350508236943568	0.968439484795896	0.97948025293556	0.480196039207842	0.3624724944989	0.828690228690229	0.635120925341746	0.1
6	-0.150822889734584	glm	10000	-0.156349716758965	0.0786601805770717	0.0529867498582179	0.0219552429109588	0.113617070823515	0.5986	0.8245	0.000501169395255596	0.00278956943602183	0.956587929076561	0.974989012059448	0.8558	0.643	0.841463414634146	0.677016373559733	0.1
6	-0.139262067333508	arm_strong	10000	-0.0904141167845739	0.0590208719713151	0.0455549987554779	0.0161291815136012	0.213946643644716	0.2873	0.6237	0.000696136442742778	0.00144300144300144	0.987780925108016	1.02040094101613	0.7865	0.5265	0.891402714932127	0.679172679172679	0.1
6	-0.139262067333508	arm_weak	9997	-0.089972566976243	0.0935055611928126	0.0275845468961958	0.0185489785176126	0.417497042812949	0.444933480044013	0.532859857957387	0.000449640287769784	0.000563168762905951	0.963580608961281	0.974417094221077	0.453436030809243	0.341302390717215	0.83318345323741	0.640510606345035	0.1
6	-0.139262067333508	glm	10000	-0.146212882893683	0.0783839586601896	0.0532622418074186	0.0219337526013739	0.131717886598051	0.5602	0.7911	0.000714030703320243	0.00227531285551763	0.951395341501848	0.969801563209642	0.8617	0.6473	0.843805783648697	0.680824168878776	0.1
6	-0.127833371509885	arm_strong	10000	-0.0824803999023795	0.0580859306050249	0.0449345903556003	0.016152261122686	0.240748056972849	0.249	0.5743	0.00120481927710843	0.0031342503917813	0.980753793961397	1.01366889941343	0.7965	0.538	0.880321285140562	0.708340588542574	0.1
6	-0.127833371509885	arm_weak	9998	-0.0778337003598789	0.0897312063770856	0.0254404453466449	0.0180341746509145	0.467101965194444	0.387677535507101	0.476795359071814	0.00154798761609907	0.0012586532410321	0.957214507732048	0.969017726948388	0.398579715943189	0.298659731946389	0.813209494324045	0.62638976295364	0.1
6	-0.127833371509885	glm	10000	-0.134402911871596	0.0789889749708675	0.0533416833511456	0.0219909042410449	0.154429471953616	0.5029	0.7546	0.00119308013521575	0.00543334216803605	0.946244090782975	0.966902386750383	0.8602	0.6455	0.826406840326109	0.675192154783992	0.1
6	-0.116533816255952	arm_strong	10000	-0.0747514031643119	0.0563892210964324	0.0445701721755506	0.0162359358203093	0.267778568869325	0.2103	0.535	0.0019020446980504	0.00598130841121495	0.974068424907965	1.0083322276148	0.8114	0.5651	0.861626248216833	0.733271028037383	0.1
6	-0.116533816255952	arm_weak	9999	-0.0681387772211071	0.0848540940147803	0.0239439805366223	0.0172637826235728	0.50236398583176	0.352535253525353	0.438743874387439	0.00198581560283688	0.00319124686573969	0.954272207564922	0.965916956294748	0.365036503650365	0.273627362736274	0.803971631205674	0.623660816047413	0.1
6	-0.116533816255952	glm	10000	-0.123135146475026	0.0794071054679532	0.0535737774390507	0.0221909195303351	0.179357376150816	0.4633	0.7174	0.00388517159507878	0.0105938109841093	0.943057570060836	0.963561420066791	0.863	0.6461	0.815670192100151	0.67131307499303	0.1
6	-0.105360515657826	arm_strong	10000	-0.0675725231790442	0.0541730537232943	0.0439619600586523	0.0161638138629877	0.291786733496041	0.1841	0.4958	0.00434546442151005	0.0100847115772489	0.970224495364551	1.00292292526256	0.8309	0.5849	0.86909288430201	0.745663574021783	0.1
6	-0.105360515657826	arm_weak	9998	-0.057920108828955	0.0793227630795497	0.0219998295109917	0.0164665264628059	0.545530275931003	0.30876175235047	0.389177835567113	0.00453514739229025	0.00616808018504241	0.950214248836982	0.961674397103553	0.318163632726545	0.23244648929786	0.78134110787172	0.59727576458494	0.1
6	-0.105360515657826	glm	10000	-0.112082939453051	0.0784942467665787	0.0534402934402114	0.0221087191383943	0.200690837216048	0.4158	0.674	0.00697450697450697	0.0166172106824926	0.939317386402577	0.960152034936879	0.863	0.6461	0.797258297258297	0.657418397626113	0.1
6	-0.0943106794712414	arm_strong	10000	-0.0606818764971842	0.0535714845449892	0.0432144677109235	0.0162778687223953	0.32135111719177	0.1653	0.44	0.00423472474289171	0.0170454545454545	0.96197872173593	0.99485446907165	0.8408	0.6013	0.863278886872353	0.758863636363636	0.1
6	-0.0943106794712414	arm_weak	9998	-0.050153584288889	0.0752504933868423	0.020415059517707	0.0156639708080237	0.583277028552424	0.271754350870174	0.348369673934787	0.00662495399337505	0.0103359173126615	0.943415147634452	0.956003158715908	0.276555311062212	0.196139227845569	0.749355907250644	0.563020384725811	0.1
6	-0.0943106794712414	glm	10000	-0.100859027316806	0.0791088829511988	0.0531277147719833	0.0222381626677868	0.228358025885693	0.3709	0.6305	0.0121326503100566	0.0250594766058684	0.934319683988014	0.957528120688777	0.8511	0.6402	0.754650849285522	0.631245043616178	0.1
6	-0.0833816089390511	arm_strong	10000	-0.0544405119812036	0.0518398715358152	0.0425876073548361	0.0161115252622951	0.347557864998483	0.146	0.4032	0.00958904109589041	0.021577380952381	0.957572015572312	0.988983087100346	0.8551	0.6372	0.829452054794521	0.775297619047619	0.1
6	-0.0833816089390511	arm_weak	9997	-0.0429489368330716	0.0703537039021546	0.0189063850200597	0.0147251109802083	0.618852199677844	0.24037211163349	0.309092727818346	0.0104036620890553	0.0135922330097087	0.938943222246896	0.950638188599277	0.239071721516455	0.162148644593378	0.719517270079068	0.524595469255663	0.1
6	-0.0833816089390511	glm	10000	-0.0912728095752602	0.0780552176624021	0.0528834241474814	0.0220242335316785	0.252362159743188	0.3331	0.5858	0.0132092464725308	0.0315807442813247	0.929776464474733	0.953067404254312	0.8559	0.6419	0.733113179225458	0.602594742232844	0.1
6	-0.0725706928348355	arm_strong	10000	-0.0476592765106163	0.0516221716210789	0.042782418892838	0.0164077440121727	0.37971761662036	0.1187	0.3562	0.0176916596461668	0.0364963503649635	0.951607922384735	0.982836403288654	0.8729	0.6652	0.787700084245998	0.765861875350926	0.1
6	-0.0725706928348355	arm_weak	9999	-0.0353395588430457	0.0656489772034198	0.0177312323209999	0.0139712362158783	0.657803189897847	0.201520152015202	0.267726772677268	0.0208436724565757	0.0265222263728054	0.934668061205923	0.947595073899064	0.197819781978198	0.12971297129713	0.662531017369727	0.484497571908853	0.1
6	-0.0725706928348355	glm	10000	-0.0801558764651757	0.0794136741375378	0.0537159839750481	0.0224055161586637	0.283742258265909	0.2905	0.5329	0.0278829604130809	0.0489772940514168	0.927018992736633	0.950416658747732	0.857	0.6466	0.688123924268503	0.568586976918746	0.1
6	-0.0618754037180875	arm_strong	10000	-0.0408209226539738	0.04999908905455	0.0421441249240817	0.0162169807517154	0.401919565366358	0.1039	0.3258	0.0356111645813282	0.0540208717004297	0.95190637157442	0.979928968753393	0.8933	0.7002	0.774783445620789	0.76304481276857	0.1
6	-0.0618754037180875	arm_weak	9998	-0.0293326660111494	0.0600822443927231	0.0165880492901118	0.0130863788366116	0.685849305023256	0.178035607121424	0.236947389477896	0.0337078651685393	0.0388349514563107	0.934365603026174	0.945373847588192	0.173534706941388	0.102820564112823	0.630898876404494	0.433938370620515	0.1
6	-0.0618754037180875	glm	10000	-0.0691094785237292	0.0787198798086008	0.0532950332922721	0.022233719733025	0.305894514778384	0.2588	0.4997	0.0421174652241113	0.0744446668000801	0.926337627291614	0.951078489092609	0.8615	0.648	0.642967542503864	0.517310386231739	0.1
6	-0.0512932943875506	arm_strong	10000	-0.0351005196923225	0.0486465603292414	0.0416870021778357	0.0164236301698477	0.424994044061995	0.0871	0.2937	0.0585533869115959	0.0803541028260129	0.948177036440216	0.975938419222637	0.9088	0.721	0.716417910447761	0.711950970377937	0.1
6	-0.0512932943875506	arm_weak	10000	-0.024060139281596	0.0553016052179241	0.0156375690820101	0.012237313229171	0.710885989533321	0.1557	0.2108	0.0578034682080925	0.0659392789373814	0.933307157914061	0.944916190628826	0.1647	0.0728	0.555555555555556	0.345351043643264	0.1
6	-0.0512932943875506	glm	10000	-0.0596074459185987	0.0779672294670946	0.0531054613003301	0.0224565992769757	0.327922126511172	0.2297	0.4646	0.0679146713104049	0.104390873869996	0.927068685887961	0.952000576925587	0.8599	0.6409	0.577710056595559	0.453938872148084	0.1
6	-0.0408219945202552	arm_strong	10000	-0.0284345429827646	0.0487916736775221	0.0418205656215905	0.016237807160697	0.447385586413353	0.0737	0.2642	0.067842605156038	0.123012869038607	0.943434222287966	0.974576937823576	0.9243	0.7471	0.664857530529172	0.618470855412566	0.1
6	-0.0408219945202552	arm_weak	10000	-0.0191192591820738	0.0513905024200255	0.0148268091216265	0.0114854533215959	0.737320471735178	0.1349	0.1825	0.0830244625648629	0.096986301369863	0.933003987416001	0.944276134747291	0.2019	0.0477	0.472201630837658	0.254794520547945	0.1
6	-0.0408219945202552	glm	10000	-0.0483962660860087	0.0792466493257941	0.0536401247873286	0.0223200135807563	0.350590901597558	0.198	0.4316	0.0994949494949495	0.147358665430955	0.927831552295547	0.95487792267903	0.8563	0.6433	0.468686868686869	0.383920296570899	0.1
6	-0.0304592074847086	arm_strong	10000	-0.0217306292294376	0.0480029774041582	0.041221575170927	0.0162744945307583	0.465208737621939	0.0614	0.2384	0.127035830618893	0.180788590604027	0.949273246428488	0.976721820436839	0.9348	0.7653	0.503257328990228	0.529362416107383	0.1
6	-0.0304592074847086	arm_weak	10000	-0.0138419443236548	0.0467227402552628	0.0138862361988718	0.0106283992795275	0.761654331029922	0.111	0.1556	0.132432432432432	0.148457583547558	0.938492686183195	0.950088011889236	0.3621	0.0505	0.366666666666667	0.176735218508997	0.1
6	-0.0304592074847086	glm	10000	-0.0369810195179056	0.0788776348515537	0.0531631585008126	0.0222558933710161	0.367530279220195	0.1725	0.402	0.151304347826087	0.204726368159204	0.936928081209677	0.961947808331626	0.858	0.6411	0.371014492753623	0.298009950248756	0.1
6	-0.0202027073175195	arm_strong	10000	-0.0166885469919265	0.0473382783504869	0.0408883690139536	0.0160905514700417	0.478454064387766	0.061	0.2229	0.186885245901639	0.238223418573351	0.955717519462105	0.977509432162867	0.9438	0.7875	0.413114754098361	0.378645132346344	0.1
6	-0.0202027073175195	arm_weak	10000	-0.0105834938888346	0.0450714113866234	0.0135366472996594	0.0101826489440822	0.7693293751364	0.1037	0.1496	0.190935390549662	0.219251336898396	0.946497820845398	0.957949875167778	0.6615	0.189	0.227579556412729	0.089572192513369	0.1
6	-0.0202027073175195	glm	10000	-0.0284265333141128	0.0781674888236326	0.052918299226462	0.0220807321553156	0.381336539078477	0.1632	0.381	0.223651960784314	0.262992125984252	0.94893155956636	0.967674879412943	0.8559	0.6509	0.253676470588235	0.206036745406824	0.1
6	-0.0100503358535015	arm_strong	10000	-0.0111325423452798	0.0472558553367509	0.0409804502499199	0.0159983016049085	0.487248604350624	0.0539	0.2059	0.274582560296846	0.315687226809131	0.966125705259179	0.981001215888383	0.9502	0.8006	0.239332096474954	0.216610004856727	0.1
6	-0.0100503358535015	arm_weak	9999	-0.00677463599749337	0.0426339184776585	0.0131928977596466	0.00947365717528486	0.781061530492424	0.0947094709470947	0.136313631363136	0.29039070749736	0.300807043286867	0.963145370964246	0.968649335198264	0.887788778877888	0.692369236923692	0.109820485744456	0.0198092443140132	0.1
6	-0.0100503358535015	glm	10000	-0.0189744837436047	0.0785212518259614	0.0531649553494795	0.0219719269776365	0.389487813598485	0.15	0.3651	0.304666666666667	0.335524513831827	0.962753157522041	0.976135255365741	0.8552	0.6466	0.118	0.104354971240756	0.1
7	-0.693147180559945	arm_strong	10000	-0.582874260100645	0.0906530579104332	0.0584988572913443	0.0212223127443032	0.000661839350892974	0.9992	1	0	0	1.12084736683985	1.12124140929016	0.6463	0.3635	0.646817453963171	0.3635	0.1
7	-0.693147180559945	arm_weak	10000	-0.64224175606341	0.0751955707086003	0.0551059373894627	0.0196126054634836	0.000116642525589656	1	1	0	0	1.05520640835082	1.05520640835082	0.8152	0.5878	0.8152	0.5878	0.1
7	-0.693147180559945	glm	10000	-0.653132582653093	0.0741913676729103	0.0555035541801387	0.0200125499185795	9.81801950056313e-05	1	1	0	0	1.04369529342894	1.04369529342894	0.8375	0.6275	0.8375	0.6275	0.1
7	-0.644357016390513	arm_strong	10000	-0.539735562090388	0.0925320059131928	0.0584412178606803	0.0210326819212935	0.00102208001812137	0.9988	1	0	0	1.11455034169517	1.11511220548715	0.6648	0.3898	0.665598718462155	0.3898	0.1
7	-0.644357016390513	arm_weak	10000	-0.602091092321667	0.075692986545137	0.0548213983971698	0.0195133600769548	0.000174147691873638	1	1	0	0	1.04616740139423	1.04616740139423	0.8277	0.6103	0.8277	0.6103	0.1
7	-0.644357016390513	glm	10000	-0.613643039358322	0.0744599729828944	0.0552722734509625	0.0199761272968451	0.000141543451353099	1	1	0	0	1.03405274531151	1.03405274531151	0.8479	0.6474	0.8479	0.6474	0.1
7	-0.59783700075562	arm_strong	10000	-0.494490852218364	0.0926140753936657	0.0578068078000899	0.0209330371327103	0.00165485419974068	0.9964	1	0	0	1.11232169779198	1.11369634268233	0.6687	0.3897	0.671116017663589	0.3897	0.1
7	-0.59783700075562	arm_weak	10000	-0.559136668656445	0.0753958952311498	0.0540735118834318	0.0196162676617069	0.000277574716476901	1	1	0	0	1.04242021177495	1.04242021177495	0.8377	0.6186	0.8377	0.6186	0.1
7	-0.59783700075562	glm	10000	-0.571381836347038	0.0737952137625903	0.0545914842550929	0.0201717604891533	0.000215807246131693	1	1	0	0	1.02960573852316	1.02960573852316	0.8576	0.6584	0.8576	0.6584	0.1
7	-0.553385238184787	arm_strong	10000	-0.452023713385176	0.0951530197601323	0.0574592913646733	0.0201855140105294	0.00254096467896049	0.993	0.9998	0	0	1.10936747520156	1.11166413944688	0.6676	0.3961	0.672104733131923	0.396179235847169	0.1
7	-0.553385238184787	arm_weak	10000	-0.519542428106055	0.0766277336258333	0.0535591121653841	0.0190275214538127	0.000503311842222688	0.9997	0.9999	0	0	1.03732822630119	1.03740523421076	0.8427	0.6226	0.84295288586576	0.622662266226623	0.1
7	-0.553385238184787	glm	10000	-0.532574273480278	0.0742308325901449	0.0541604892429517	0.0196615651645645	0.000317969405260326	0.9999	1	0	0	1.02381965271318	1.02384784599091	0.8648	0.66	0.864786478647865	0.66	0.1
7	-0.510825623765991	arm_strong	10000	-0.413017082249987	0.0930982867730245	0.0564634390116454	0.0198254033771721	0.00347565654523576	0.9879	1	0	0	1.10399509523203	1.1075750529823	0.6679	0.4012	0.675372001214698	0.4012	0.1
7	-0.510825623765991	arm_weak	10000	-0.480977929507895	0.0758167139583658	0.0526834885693107	0.0190601425445343	0.000581908024019321	0.9997	1	0	0	1.03318421363797	1.03326395313348	0.8391	0.624	0.839151745523657	0.624	0.1
7	-0.510825623765991	glm	10000	-0.494659838195906	0.0736877248538669	0.0533469621735584	0.019770082057167	0.00041915354341996	1	1	0	0	1.01905611921819	1.01905611921819	0.8623	0.6633	0.8623	0.6633	0.1
7	-0.470003629245736	arm_strong	9999	-0.371096403667865	0.0931481408035578	0.056294987417212	0.0191473438168684	0.00536136330995093	0.978897889788979	0.999899989999	0	0	1.10338773004293	1.1087518069766	0.661866186618662	0.392839283928393	0.674601552921945	0.392878575715143	0.1
7	-0.470003629245736	arm_weak	10000	-0.440721214981675	0.0776012967149424	0.0526019942222115	0.0188264737153839	0.00125833961544653	0.9983	0.9997	0	0	1.03227177640035	1.03266488779166	0.8399	0.6166	0.840929580286487	0.616785035510653	0.1
7	-0.470003629245736	glm	10000	-0.455902923735302	0.0742065565374594	0.0534404920832468	0.0197006385910799	0.000702661080925179	0.9999	1	0	0	1.01697258493378	1.01699593881051	0.8665	0.6605	0.866486648664866	0.6605	0.1
7	-0.430782916092454	arm_strong	10000	-0.334393118065748	0.0918793026945938	0.0557688145736996	0.0186161265905098	0.0079345156038085	0.9634	0.9993	0	0	1.0978389744176	1.10564496992501	0.6654	0.3968	0.686007888727424	0.397077954568198	0.1
7	-0.430782916092454	arm_weak	10000	-0.404001267736037	0.0798400799436794	0.0522815386357191	0.0187194364812588	0.00342448697181718	0.9942	0.9978	0	0	1.02851249632613	1.02934942618812	0.8435	0.6196	0.846610339971837	0.620966125476047	0.1
7	-0.430782916092454	glm	10000	-0.420992952224894	0.0743299216275653	0.053425864619635	0.0198110627720894	0.00118616096752237	0.999	1	0	0	1.01238242701245	1.0126322178707	0.8703	0.6632	0.870570570570571	0.6632	0.1
7	-0.393042588109607	arm_strong	10000	-0.299942669151674	0.0892593360409069	0.055098824260577	0.0176399274941062	0.0116073331008697	0.9363	0.9986	0	0	1.08973663704234	1.10158366842533	0.6682	0.4036	0.704688668161914	0.404165832165031	0.1
7	-0.393042588109607	arm_weak	10000	-0.368573274493951	0.0825497076893679	0.0517089161288006	0.0181906637638722	0.00769596368167062	0.9872	0.9936	0	0	1.02401319531911	1.025454320263	0.8435	0.6253	0.8520056726094	0.62932769726248	0.1
7	-0.393042588109607	glm	10000	-0.387766955123883	0.0739039110062219	0.0533325437912193	0.0194644227569264	0.00193920716592378	0.9967	0.9997	0	0	1.00734409473899	1.00794730013627	0.8736	0.6729	0.874385472057791	0.673101930579174	0.1
7	-0.356674943938732	arm_strong	10000	-0.267067107750976	0.0856884357821603	0.0538093050034078	0.0171297466661972	0.0161436727367306	0.9081	0.9948	0	0	1.08256300116817	1.09657934939751	0.6685	0.409	0.714348640017619	0.41113791716928	0.1
7	-0.356674943938732	arm_weak	10000	-0.332639549000845	0.0845213837317656	0.0506312615202331	0.0180564258119537	0.0130875192794774	0.9748	0.9886	0	0	1.02082138330623	1.02350976987194	0.836	0.6184	0.851354123922856	0.62553105401578	0.1
7	-0.356674943938732	glm	10000	-0.353997301261632	0.0740175600537369	0.0527917143015991	0.0195825947564703	0.00314248019251886	0.992	0.9992	0	0	1.00391637341587	1.00520102325143	0.8746	0.6687	0.876108870967742	0.669235388310649	0.1
7	-0.342490308946776	arm_strong	10000	-0.253390477397152	0.0841474833363563	0.0532733605513052	0.0167949153919417	0.0184955212725014	0.8897	0.994	0	0	1.07997741808925	1.09579459326852	0.6585	0.4005	0.712037765538946	0.402917505030181	0.1
7	-0.342490308946776	arm_weak	10000	-0.316209137630683	0.0875763105825538	0.049945940303829	0.0178771432473048	0.0194141685815452	0.9664	0.9813	0	0	1.02082359679951	1.02358140038731	0.8182	0.5996	0.840024834437086	0.611026189748293	0.1
7	-0.342490308946776	glm	10000	-0.339333101841598	0.0743556398327002	0.0526780903799388	0.0195322362527686	0.0039730170905633	0.987	0.9989	0	0	1.00373725827438	1.00565366117975	0.8674	0.6557	0.869402228976697	0.656221844028431	0.1
7	-0.328504066972036	arm_strong	10000	-0.241260649644806	0.0834096273798348	0.0529563800399628	0.0165910863230284	0.0213643208623169	0.8713	0.9912	0	0	1.07603737179304	1.09325961223044	0.664	0.3928	0.723287042350511	0.396186440677966	0.1
7	-0.328504066972036	arm_weak	9998	-0.30236596787839	0.089551227576187	0.0496216317446346	0.0178647954108248	0.0242844912893211	0.955491098219644	0.97629525905181	0	0	1.01848123042746	1.0221477465354	0.813662732546509	0.602420484096819	0.841201716738197	0.617047433664584	0.1
7	-0.328504066972036	glm	10000	-0.326944366782888	0.0751053201604639	0.0527697993770589	0.0195662596568731	0.00477763962944412	0.9842	0.9985	0	0	1.00174538353149	1.00403799314128	0.8639	0.6659	0.866185734606787	0.666700050075113	0.1
7	-0.3147107448397	arm_strong	10000	-0.229567188145169	0.0820298368684965	0.052322061655406	0.0162243455445842	0.0253144945614426	0.8478	0.9861	0	0	1.07096316481796	1.08998728495314	0.6688	0.4036	0.737556027364945	0.409086299563939	0.1
7	-0.3147107448397	arm_weak	9998	-0.287663155460054	0.091336205339786	0.0489735147712237	0.0177315861494394	0.0311625295100398	0.942588517703541	0.969193838767754	0	0	1.01675458574815	1.02124229652408	0.804260852170434	0.594118823764753	0.839134125636672	0.613003095975232	0.1
7	-0.3147107448397	glm	10000	-0.313818916465366	0.0750980058587307	0.0526607340544615	0.0194513757980571	0.00629590743275363	0.9777	0.9974	0	0	1.0000785268787	1.00304279681301	0.8652	0.66	0.868978214176128	0.661519951874875	0.1
7	-0.301105092783922	arm_strong	10000	-0.218831758994141	0.0799842423891356	0.0518415409092606	0.0159487786089104	0.028252136818301	0.8296	0.9833	0	0	1.06647439266851	1.08634010016442	0.6733	0.4133	0.747107039537126	0.420115936133428	0.1
7	-0.301105092783922	arm_weak	9999	-0.274630943127755	0.0927687084206051	0.0481291781819559	0.0176702132640801	0.0397031774513381	0.929292929292929	0.959195919591959	0	0	1.01321308877293	1.01798354688487	0.806080608060806	0.591259125912591	0.850193715023676	0.616411218851006	0.1
7	-0.301105092783922	glm	10000	-0.302435016236426	0.0745196136950661	0.0524622756994781	0.0193599941740786	0.00757776059420583	0.9709	0.9964	0	0	0.996884642100175	1.00052453721845	0.8716	0.6634	0.875991348233598	0.665596146126054	0.1
7	-0.287682072451781	arm_strong	10000	-0.205212143082564	0.0781530246681784	0.051633174233776	0.0158548977601156	0.0344067148119126	0.7911	0.9737	0	0	1.06290277041103	1.08505521526743	0.6661	0.4077	0.753634180255341	0.418301324843381	0.1
7	-0.287682072451781	arm_weak	10000	-0.256823859964411	0.0957097216972249	0.0476523174717506	0.0180561625756058	0.0536498961989021	0.9081	0.9438	0	0	1.01329241577663	1.01879685664339	0.7902	0.5768	0.847814117387953	0.611146429328247	0.1
7	-0.287682072451781	glm	10000	-0.287593598305234	0.0754072761384819	0.0530054142174359	0.0195296037315143	0.010189322402459	0.9569	0.9935	0	0	0.996530772993526	1.00146804419654	0.8665	0.6614	0.87229595569025	0.665223955712129	0.1
7	-0.27443684570176	arm_strong	10000	-0.193889763772675	0.0760866251337333	0.0511778875677178	0.0155685511977591	0.0395283700626692	0.7595	0.9693	0	0	1.05856817748732	1.08233307898762	0.678	0.4096	0.771428571428571	0.42246982358403	0.1
7	-0.27443684570176	arm_weak	10000	-0.24174964599174	0.0973492752335028	0.046676560950827	0.0179073287434666	0.0669335528626527	0.8844	0.9288	0	0	1.01084021477051	1.01735830626276	0.7813	0.5724	0.853459972862958	0.616279069767442	0.1
7	-0.27443684570176	glm	10000	-0.275108580266816	0.0746464224167186	0.0530198728715701	0.0194738493357426	0.0125287744249635	0.9467	0.9905	0	0	0.994702215317499	1.00011977484712	0.8735	0.6644	0.879581704869547	0.669560827864715	0.1
7	-0.261364764134408	arm_strong	10000	-0.184399445827133	0.0740525665144373	0.0503134580458531	0.0155547019871421	0.0437897805410636	0.7353	0.96	0	0	1.05299020612487	1.07741401425556	0.6843	0.4179	0.784577723378213	0.434791666666667	0.1
7	-0.261364764134408	arm_weak	9999	-0.228152980668944	0.0981169898029301	0.0453225552334304	0.0181386424485701	0.0808690199967021	0.864786478647865	0.912191219121912	0	0	1.0076894074037	1.01432045945964	0.772577257725773	0.567356735673567	0.8592575459697	0.621971275079487	0.1
7	-0.261364764134408	glm	10000	-0.263404461419951	0.0738741547018859	0.052571844329071	0.0196502364064651	0.0143577114556327	0.9319	0.9902	0	0	0.991716377270056	0.998744493848191	0.8712	0.6634	0.878205816074686	0.668248838618461	0.1
7	-0.2484613592985	arm_strong	10000	-0.172895808505229	0.0725298543621845	0.0498380052234363	0.0152741804277509	0.0520504447147666	0.7001	0.9454	0	0	1.04895590583875	1.07410230124858	0.6793	0.4185	0.785602056849022	0.44203511741062	0.1
7	-0.2484613592985	arm_weak	9997	-0.213094862653828	0.0998941691673062	0.044231833360384	0.0182461434486219	0.0988209012088812	0.837651295388617	0.892067620286086	0	0	1.00535207322999	1.01269598360825	0.744423326998099	0.544563369010703	0.847981848578935	0.61045077371608	0.1
7	-0.2484613592985	glm	10000	-0.250471070337032	0.0752346374263999	0.0526392774109044	0.0194579311688033	0.0190969948551368	0.915	0.9825	0	0.000101781170483461	0.989721362915008	0.997491404033064	0.8667	0.6538	0.873661202185792	0.662595419847328	0.1
7	-0.23572233352107	arm_strong	10000	-0.163834827492241	0.0707234742443478	0.0494609114499012	0.0149994485155746	0.0606282886615304	0.6656	0.928	0	0	1.04217344868085	1.06824465677256	0.6989	0.4312	0.817157451923077	0.4625	0.1
7	-0.23572233352107	arm_weak	9998	-0.199103515271721	0.101735632332029	0.0428332432184929	0.0183015746767967	0.123092375059878	0.806961392278456	0.863372674534907	0	0	1.00067267445494	1.00816615684462	0.73124624924985	0.544408881776355	0.858824987605355	0.630560704355885	0.1
7	-0.23572233352107	glm	10000	-0.23962816425964	0.074915552338126	0.0528107105372739	0.0194003233055044	0.0240839873713214	0.8917	0.974	0	0	0.98533065240103	0.994197415998147	0.8686	0.6613	0.879780195132892	0.674229979466119	0.1
7	-0.22314355131421	arm_strong	10000	-0.152990455284024	0.0680866182260367	0.0488219195025488	0.014718688610058	0.0698523818047206	0.6233	0.911	0	0.000109769484083425	1.03757330043732	1.06488207277187	0.7083	0.4417	0.827530884004492	0.482656421514819	0.1
7	-0.22314355131421	arm_weak	9999	-0.183053044697891	0.102019600415763	0.0413193705374118	0.0186221434848295	0.149375550154119	0.765776577657766	0.832683268326833	0	0	0.997906632912478	1.00633335953584	0.713771377137714	0.52965296529653	0.868355752905838	0.636079750180158	0.1
7	-0.22314355131421	glm	10000	-0.226569355267751	0.0742313273254319	0.0527703940786499	0.019172950354902	0.0291836097018758	0.865	0.9688	0.000115606936416185	0.000206440957886045	0.983079850843402	0.994001183627081	0.8765	0.664	0.887630057803468	0.678777869529315	0.1
7	-0.210721031315653	arm_strong	10000	-0.144427652072339	0.0673875011074336	0.048412821698073	0.0149134393977512	0.0806683406115766	0.581	0.8881	0	0	1.03001214988789	1.05879134792965	0.7125	0.4463	0.842857142857143	0.496002702398379	0.1
7	-0.210721031315653	arm_weak	9998	-0.169140988739892	0.102719800313539	0.0398508201802189	0.0189145409824533	0.17721492984968	0.725345069013803	0.800560112022405	0	0	0.99321379731323	1.00253474785065	0.682836567313463	0.51130226045209	0.863072255929399	0.638680659670165	0.1
7	-0.210721031315653	glm	10000	-0.215529984718017	0.0748267635769776	0.0529956900571052	0.0195367886918357	0.0358260743348255	0.8327	0.9582	0	0.000208724692131079	0.978693836260497	0.991134366288488	0.8716	0.6599	0.880989552059565	0.678355249426007	0.1
7	-0.198450938723838	arm_strong	10000	-0.135121954751102	0.0655038800629846	0.0477916828642413	0.0148416795096132	0.0940037668235319	0.5492	0.8646	0	0	1.02567889974111	1.05363102254376	0.7203	0.4587	0.844319009468318	0.519777931991672	0.1
7	-0.198450938723838	arm_weak	10000	-0.154254120705945	0.102480022416491	0.0379602827601537	0.0189439101468775	0.20861664527684	0.6865	0.764	0	0	0.990042314237907	0.999741805745798	0.6446	0.4889	0.852876911871814	0.639921465968586	0.1
7	-0.198450938723838	glm	10000	-0.203034098779687	0.0751842722493175	0.0529518157687605	0.019550824609407	0.0460159245521187	0.7984	0.9416	0	0.000106202209005947	0.975890652735223	0.989209549083739	0.8641	0.665	0.870115230460922	0.687234494477485	0.1
7	-0.186329578191493	arm_strong	10000	-0.12460693515766	0.0626566566347657	0.0471101707823758	0.0148555204305816	0.109917254813253	0.4967	0.8328	0	0.000240153698366955	1.02128204681486	1.04965193130283	0.7289	0.4598	0.855043285685524	0.534942363112392	0.1
7	-0.186329578191493	arm_weak	9999	-0.138526102421718	0.10034710334561	0.0359832504857558	0.0189682214168091	0.244315637459727	0.641564156415642	0.722272227222722	0	0	0.988167792332961	0.997748643294662	0.618061806180618	0.471447144714471	0.860483242400624	0.652727776239269	0.1
7	-0.186329578191493	glm	10000	-0.189816622603592	0.0742373333038108	0.052883797405819	0.0196766202645858	0.057046121201847	0.7612	0.9227	0.000131371518654756	0.000650265525089412	0.97368716823917	0.98808467277294	0.8705	0.668	0.879663688912244	0.694917091145551	0.1
7	-0.174353387144778	arm_strong	10000	-0.118345744414902	0.061221215357192	0.0465394253656657	0.0146496238752659	0.121760831969408	0.469	0.8069	0.000213219616204691	0.000247862188623126	1.0134971765311	1.04154568483056	0.7485	0.4932	0.873773987206823	0.582476143264345	0.1
7	-0.174353387144778	arm_weak	10000	-0.12904019314612	0.0988296884170812	0.0346142634942785	0.0188696275190886	0.268783989002573	0.6125	0.6942	0.000163265306122449	0.000144050705848459	0.982143150124517	0.991726406741094	0.5977	0.4571	0.862530612244898	0.658455776433305	0.1
7	-0.174353387144778	glm	10000	-0.181255966229903	0.0742890876089432	0.0526546644008115	0.0194361620068853	0.0661821699308657	0.7319	0.9061	0.000136630687252357	0.000331089283743516	0.967615699534635	0.982567311285399	0.8687	0.663	0.874436398415084	0.695397858955965	0.1
7	-0.162518929497775	arm_strong	10000	-0.109722541931574	0.0588953005470203	0.0461508573718918	0.01465422577083	0.138904413116368	0.4209	0.7697	0	0.00012992074834351	1.00714974006905	1.03590243122546	0.7684	0.5086	0.886671418389166	0.612706249187995	0.1
7	-0.162518929497775	arm_weak	9997	-0.11470968749473	0.0964040013885991	0.0326689261523408	0.0189025678517246	0.311194275154303	0.555966790037011	0.644593378013404	0	0	0.977238757091425	0.987976627302972	0.557067120136041	0.429328798639592	0.864699532205829	0.666045934202359	0.1
7	-0.162518929497775	glm	10000	-0.169720291732408	0.0733272117065577	0.05291890781174	0.0194870729029394	0.0783844971941292	0.6869	0.8877	0.000145581598485951	0.000563253351357441	0.963776102204355	0.980529522838356	0.8736	0.6709	0.875818896491483	0.704517291877887	0.1
7	-0.150822889734584	arm_strong	10000	-0.100307138703249	0.0572677469788147	0.0454132991942826	0.0146154637505692	0.164679928395894	0.3747	0.7254	0	0.000551419906258616	1.00165636064778	1.03043847289606	0.7758	0.5181	0.89111289031225	0.640474221119382	0.1
7	-0.150822889734584	arm_weak	9999	-0.100763661160932	0.0937273071635131	0.0301346871748279	0.0184048022290956	0.359303262631242	0.508750875087509	0.588758875887589	0	0	0.973335786229648	0.983342809683707	0.506450645064506	0.39033903390339	0.855317475919009	0.662986240869713	0.1
7	-0.150822889734584	glm	10000	-0.156854856550132	0.073944695495792	0.0527381066330311	0.019545094099591	0.0996514377774413	0.6331	0.8516	0	0.000821982151244716	0.95970072198948	0.977316632672954	0.8678	0.6604	0.864318433106934	0.702677313292626	0.1
7	-0.139262067333508	arm_strong	10000	-0.0936896982645431	0.0565947013412407	0.0450379755424104	0.0145426344103039	0.185555000460679	0.3362	0.6838	0	0.000731207955542556	0.992966836833525	1.02256130088399	0.794	0.5392	0.901249256395003	0.677391050014624	0.1
7	-0.139262067333508	arm_weak	9997	-0.0901237956167877	0.0914238302747082	0.0284777404113231	0.01832061933408	0.399357826267723	0.455336600980294	0.54296288886666	0	0	0.965714280855637	0.977325873504369	0.468740622186656	0.355206561968591	0.854349736379613	0.654200442151806	0.1
7	-0.139262067333508	glm	10000	-0.14721413326086	0.0743976363813207	0.0528619246193719	0.0194006957471022	0.116845155680086	0.5897	0.8182	0.000339155502798033	0.00171107308726473	0.953837010175186	0.972260250776567	0.8664	0.6587	0.85518060030524	0.699095575653874	0.1
7	-0.127833371509885	arm_strong	10000	-0.0853517387844956	0.0546756985442893	0.0443590996076997	0.014324819375732	0.211069797366598	0.3032	0.633	0.000329815303430079	0.00221169036334913	0.988048947108136	1.01637513823827	0.81	0.5614	0.901055408970976	0.712796208530806	0.1
7	-0.127833371509885	arm_weak	9996	-0.0790736246979506	0.087287275777838	0.0263616422903996	0.0174623131977769	0.440069413548514	0.416466586634654	0.496698679471789	0.000480422772039395	0.00120845921450151	0.961832019286855	0.972970245914812	0.424769907963185	0.320428171268507	0.843862599087197	0.645115810674723	0.1
7	-0.127833371509885	glm	10000	-0.135271621294233	0.0741658165717106	0.0526117858447559	0.0193031180941926	0.139249821032578	0.5407	0.7814	0.00110967264656926	0.00383926286153059	0.949796847624897	0.969457304358723	0.8687	0.6571	0.846310338450157	0.695290504223189	0.1
7	-0.116533816255952	arm_strong	10000	-0.0792336726933457	0.0533964263323345	0.0440002399592363	0.0143453809769799	0.233128128450974	0.2718	0.6	0.000735835172921266	0.0035	0.980867127903002	1.00903578723776	0.8326	0.597	0.913907284768212	0.761	0.1
7	-0.116533816255952	arm_weak	10000	-0.070561595148212	0.0830943192697288	0.0250894522662601	0.0171782649772758	0.47287355721223	0.3758	0.4608	0.00106439595529537	0.00130208333333333	0.956255349114998	0.967985762278055	0.3936	0.2982	0.833422032996275	0.647135416666667	0.1
7	-0.116533816255952	glm	10000	-0.126097010234541	0.0741569953467618	0.052644708377923	0.0192226072666764	0.158872093275269	0.504	0.7469	0.00158730158730159	0.0056232427366448	0.944523624569211	0.964036685174917	0.8658	0.6636	0.830555555555556	0.690855536216361	0.1
7	-0.105360515657826	arm_strong	10000	-0.0709383019038598	0.0519982629903323	0.0435863072857442	0.0146249001715047	0.268062966989947	0.2297	0.5401	0.00130605137135394	0.0037030179596371	0.974894306636577	1.00268200212835	0.843	0.6028	0.900304745319983	0.771894093686354	0.1
7	-0.105360515657826	arm_weak	9997	-0.0586783976179974	0.077680123510809	0.0228205130813828	0.0165696693323828	0.527569632566745	0.317495248574572	0.399219765929779	0.0015752993068683	0.0022550739163117	0.951729160997788	0.963569426416892	0.334600380114034	0.249374812443733	0.809703843730309	0.624655474818341	0.1
7	-0.105360515657826	glm	10000	-0.113591299742879	0.0737984814346478	0.0528345802722377	0.0195451887169349	0.190030166574012	0.4408	0.6929	0.00249546279491833	0.00865925819021504	0.940143937258781	0.960995368827258	0.8732	0.6655	0.815789473684211	0.684514359936499	0.1
7	-0.0943106794712414	arm_strong	10000	-0.0631288520267308	0.0508809804701408	0.043028940101443	0.0144241223457346	0.296497012670446	0.1968	0.485	0.00558943089430894	0.0101030927835052	0.969322553865694	0.996661643781167	0.86	0.6319	0.899390243902439	0.791958762886598	0.1
7	-0.0943106794712414	arm_weak	9999	-0.0498831692720329	0.0729966339373271	0.0210275287833389	0.0155339850615806	0.569294449516602	0.27992799279928	0.352535253525353	0.00535905680600214	0.00539007092198582	0.947049506144104	0.958543329131581	0.287728772877288	0.211821182118212	0.775634155055377	0.600851063829787	0.1
7	-0.0943106794712414	glm	10000	-0.101930396034346	0.0741002358085527	0.0526607442971243	0.019393011190151	0.215271632533288	0.3911	0.6504	0.00664791613398108	0.0164514145141451	0.935848574365095	0.958673651339283	0.8646	0.6636	0.788033750958834	0.664821648216482	0.1
7	-0.0833816089390511	arm_strong	10000	-0.0566680195683992	0.0494998027031737	0.0426196857106959	0.0146628126038413	0.327496668186364	0.1706	0.439	0.00586166471277843	0.014123006833713	0.962706952275342	0.98983013509972	0.8759	0.6569	0.885697538100821	0.809339407744875	0.1
7	-0.0833816089390511	arm_weak	9999	-0.0418317821569808	0.0675484888072154	0.0193061068403256	0.0144908773827189	0.611552970334012	0.24042404240424	0.305730573057306	0.00665557404326123	0.00817795224075891	0.941679516807935	0.952981221073189	0.243624362436244	0.171417141714171	0.75	0.560680405626431	0.1
7	-0.0833816089390511	glm	10000	-0.0917665719044135	0.0732217859257798	0.0526180402394616	0.0196895249385323	0.244413914690512	0.3434	0.5981	0.0099009900990099	0.0230730647048988	0.931398070200134	0.954509625290165	0.8694	0.6654	0.758008153756552	0.636515632837318	0.1
7	-0.0725706928348355	arm_strong	10000	-0.0495652549328653	0.0496807660757788	0.0423515302639093	0.0145442688958164	0.360333471060588	0.138	0.3933	0.013768115942029	0.0254258835494533	0.95406712069692	0.983472579539076	0.8897	0.6797	0.853623188405797	0.802440884820747	0.1
7	-0.0725706928348355	arm_weak	10000	-0.0349023599528804	0.0630531340684089	0.0180927126685811	0.0140366996543321	0.649962815999739	0.2039	0.2647	0.0122609122118686	0.016622591613147	0.936116420824889	0.947854684394481	0.2051	0.1382	0.719960765080922	0.522100491122025	0.1
7	-0.0725706928348355	glm	10000	-0.0805828776551544	0.0748631732033552	0.0527229345524741	0.0194081185427476	0.27561124628013	0.3007	0.5488	0.0172929830395743	0.0373542274052478	0.926137576855006	0.950997392268088	0.8704	0.6588	0.723644828732956	0.594205539358601	0.1
7	-0.0618754037180875	arm_strong	10000	-0.0424636816610875	0.0480555561315156	0.0418631255243735	0.0144860881351653	0.382971849867376	0.1231	0.3592	0.0227457351746548	0.0448218262806236	0.954276421977116	0.981342288507957	0.9025	0.7137	0.835905767668562	0.78173719376392	0.1
7	-0.0618754037180875	arm_weak	9999	-0.028421810691408	0.0570573036188979	0.016785370283658	0.0127771299350035	0.678660918477159	0.176817681768177	0.233523352335234	0.0243212669683258	0.0299785867237687	0.935698325928113	0.947634874775337	0.174217421742174	0.108410841084108	0.672511312217195	0.46423982869379	0.1
7	-0.0618754037180875	glm	10000	-0.0694550406012037	0.0742314206427292	0.052465674637577	0.0194525385638788	0.297172041077301	0.2673	0.513	0.0340441451552563	0.0596491228070175	0.928050098943334	0.95213023515491	0.8652	0.6568	0.672278338945006	0.554385964912281	0.1
7	-0.0512932943875506	arm_strong	10000	-0.0369083582009511	0.0485651275795922	0.0417198012456847	0.0146404688157057	0.410450388258876	0.1057	0.3191	0.0444654683065279	0.0604826073331244	0.948049957623432	0.973960585994719	0.9132	0.7369	0.754966887417219	0.729551864619242	0.1
7	-0.0512932943875506	arm_weak	9999	-0.0237614886466721	0.0541029417439249	0.0158655555825129	0.0120998542801084	0.707981821284975	0.153115311531153	0.202620262026203	0.0457217504898759	0.0473840078973346	0.9320718542405	0.942452928357617	0.15011501150115	0.0772077207720772	0.582625734813847	0.381046396841066	0.1
7	-0.0512932943875506	glm	10000	-0.0601459359386784	0.0751549058201927	0.0525602808083263	0.019603945716235	0.324571714159425	0.2337	0.4672	0.0479246897732135	0.0894691780821918	0.922909761664204	0.950165323054133	0.8618	0.6552	0.594779632006846	0.482876712328767	0.1
7	-0.0408219945202552	arm_strong	10000	-0.0299474167753596	0.0469935836976389	0.0416983010380665	0.014551362547716	0.43867611662292	0.082	0.2802	0.0841463414634146	0.107066381156317	0.949719085324339	0.974107366337333	0.9296	0.7626	0.69390243902439	0.660242683797288	0.1
7	-0.0408219945202552	arm_weak	9998	-0.0177075842838263	0.0480892183188888	0.0149335546983992	0.0112670796361447	0.739035132300712	0.124024804960992	0.170134026805361	0.0774193548387097	0.0887713109935332	0.934542409118216	0.945756407364461	0.18123624724945	0.0484096819363873	0.530645161290323	0.281599059376837	0.1
7	-0.0408219945202552	glm	10000	-0.0493392750571542	0.0743067342603324	0.0528919422565409	0.0194190829590372	0.351304117034756	0.1956	0.4259	0.0910020449897751	0.126790326367692	0.92814546833242	0.952358127247581	0.8696	0.6633	0.517382413087935	0.418642873914064	0.1
7	-0.0304592074847086	arm_strong	10000	-0.0234810304993875	0.0460145948841869	0.0414559020574746	0.0145448143621387	0.461022159101604	0.0678	0.2451	0.0988200589970502	0.152998776009792	0.946527921639445	0.973679907641459	0.9413	0.7851	0.581120943952802	0.551203590371277	0.1
7	-0.0304592074847086	arm_weak	9998	-0.0131116484823974	0.042636408968101	0.0139023827592711	0.0100290841643629	0.767611276418417	0.0985197039407882	0.138627725545109	0.103553299492386	0.121212121212121	0.933607887057887	0.94536962711471	0.340668133626725	0.0409081816363273	0.39492385786802	0.189033189033189	0.1
7	-0.0304592074847086	glm	10000	-0.0388154172089039	0.0737666960396	0.0528331863356424	0.0194239273819878	0.373257682507634	0.1668	0.3939	0.128297362110312	0.175171363290175	0.931842766164943	0.957595696327746	0.8741	0.6709	0.419064748201439	0.336125920284336	0.1
7	-0.0202027073175195	arm_strong	10000	-0.0175166648176823	0.0457848041826272	0.0410434597525967	0.0144862541873916	0.477972866297111	0.0637	0.2334	0.188383045525903	0.225364181662382	0.957477724203531	0.976901462140531	0.9427	0.7895	0.447409733124019	0.40916880891174	0.1
7	-0.0202027073175195	arm_weak	10000	-0.00944615437456818	0.0410106048880225	0.0135103063126325	0.00959475790473521	0.77630446199271	0.0935	0.1326	0.190374331550802	0.206636500754148	0.948773614943008	0.958144694107248	0.6788	0.189	0.283422459893048	0.0942684766214178	0.1
7	-0.0202027073175195	glm	10000	-0.0288970151069342	0.0736726113916695	0.0524737132712586	0.0194131914344553	0.390625508464827	0.157	0.3631	0.214649681528662	0.245937758193335	0.948080880963551	0.965009402518845	0.8645	0.6636	0.271337579617834	0.215643073533462	0.1
7	-0.0100503358535015	arm_strong	10000	-0.0120920069271701	0.0453396465833034	0.041263283784916	0.0146157641780458	0.491070309841746	0.0546	0.2118	0.269230769230769	0.291312559017941	0.966629996165381	0.979054645295072	0.9506	0.8004	0.250915750915751	0.219074598677998	0.1
7	-0.0100503358535015	arm_weak	9997	-0.0064462718798925	0.0380616688550767	0.0132209520789081	0.00925544805623253	0.78958809572382	0.0804241272381715	0.118935680704211	0.264925373134328	0.269974768713204	0.958295173256591	0.964492090878802	0.91037311193358	0.733620086025808	0.144278606965174	0.0134566862910008	0.1
7	-0.0100503358535015	glm	10000	-0.0201299519515129	0.0734654714610988	0.0529131038609254	0.0195355327515898	0.403253969963718	0.1411	0.3438	0.274982282069454	0.307446189645143	0.957487223156626	0.970998017219718	0.868	0.6686	0.143160878809355	0.113438045375218	0.1
8	-0.693147180559945	arm_strong	10000	-0.586042752885301	0.0828264709695673	0.0563157544755853	0.0185360363898688	0.000216783384084773	0.9998	1	0	0	1.11680809604699	1.11690966760614	0.6274	0.3558	0.62752550510102	0.3558	0.1
8	-0.693147180559945	arm_weak	10000	-0.642582108351362	0.0712415001387057	0.0538897321759502	0.0176251200105168	4.19655310189049e-05	1	1	0	0	1.05454292323797	1.05454292323797	0.8115	0.5876	0.8115	0.5876	0.1
8	-0.693147180559945	glm	10000	-0.652773354299416	0.0704466651304679	0.0542656548405853	0.0179734447211447	3.48088215263121e-05	1	1	0	0	1.04378928207839	1.04378928207839	0.8358	0.6315	0.8358	0.6315	0.1
8	-0.644357016390513	arm_strong	10000	-0.542056000832519	0.0841536791027759	0.0557064869077991	0.0184190107437354	0.000351802222174511	0.9997	1	0	0	1.11154006418688	1.11168006831328	0.6375	0.3643	0.637691307392218	0.3643	0.1
8	-0.644357016390513	arm_weak	10000	-0.600545936057345	0.0713015598660752	0.0531903849338084	0.0176053786950267	6.50198735332629e-05	1	1	0	0	1.04744789520837	1.04744789520837	0.822	0.6027	0.822	0.6027	0.1
8	-0.644357016390513	glm	10000	-0.611238612488172	0.0703148053854687	0.053611285536754	0.0180084164187989	5.23255757873038e-05	1	1	0	0	1.0362329236571	1.0362329236571	0.8439	0.6463	0.8439	0.6463	0.1
8	-0.59783700075562	arm_strong	10000	-0.500255961947873	0.085494522776042	0.054996745909272	0.0179150487296381	0.000537491181366055	0.9997	1	0	0	1.10645690332215	1.10657367602939	0.6513	0.3919	0.65149544863459	0.3919	0.1
8	-0.59783700075562	arm_weak	10000	-0.560265007000148	0.0725396071671601	0.052431021495326	0.0172271856785498	9.74526761809292e-05	1	1	0	0	1.04102773257683	1.04102773257683	0.8327	0.6178	0.8327	0.6178	0.1
8	-0.59783700075562	glm	10000	-0.571439692575288	0.071324524633438	0.0528980885961791	0.017674031331014	7.65223771406883e-05	1	1	0	0	1.0293658600115	1.0293658600115	0.8558	0.6541	0.8558	0.6541	0.1
8	-0.553385238184787	arm_strong	10000	-0.455061834719042	0.0864198113573789	0.0548935200608378	0.0177301713498055	0.000939610896921026	0.9988	1	0	0	1.10702775997767	1.1074716123098	0.643	0.3785	0.643772527032439	0.3785	0.1
8	-0.553385238184787	arm_weak	10000	-0.517756584884387	0.0726478087441533	0.0522724462420111	0.0172750478812687	0.000177412661680538	0.9999	1	0	0	1.03896900096922	1.03901046175464	0.8392	0.6185	0.839283928392839	0.6185	0.1
8	-0.553385238184787	glm	10000	-0.529901611604217	0.0708927627317082	0.0528274238865087	0.0178070511495731	0.000131164069780354	1	1	0	0	1.02633456753262	1.02633456753262	0.8636	0.6611	0.8636	0.6611	0.1
8	-0.510825623765991	arm_strong	10000	-0.415390150971641	0.086773789007847	0.0542678722652478	0.0172631685946568	0.00149280880364561	0.9986	1	0	0	1.10388295347663	1.10430886118658	0.6528	0.3806	0.653715201281795	0.3806	0.1
8	-0.510825623765991	arm_weak	10000	-0.479662267606517	0.0727841256377787	0.0516827674445671	0.0170523778302361	0.000269826600391053	1	1	0	0	1.03439265060512	1.03439265060512	0.8381	0.6246	0.8381	0.6246	0.1
8	-0.510825623765991	glm	10000	-0.492569036735192	0.0706948117419382	0.0523172577944683	0.0176692796892964	0.000195903721685822	1	1	0	0	1.02097116120548	1.02097116120548	0.8629	0.6657	0.8629	0.6657	0.1
8	-0.470003629245736	arm_strong	10000	-0.375434847724902	0.0861397517329308	0.0541837479826331	0.0167925681049471	0.00261376633840787	0.9943	1	0	0	1.10167677409077	1.10329010773774	0.6537	0.3907	0.657246303932415	0.3907	0.1
8	-0.470003629245736	arm_weak	10000	-0.441498469200489	0.0735594694611269	0.0517212808341208	0.0169085314491608	0.000747249353174433	0.9993	0.9997	0	0	1.03142566990455	1.03154678095227	0.8459	0.6359	0.846392474732313	0.636090827248174	0.1
8	-0.470003629245736	glm	10000	-0.455746491720349	0.0705679927066361	0.0525137704157183	0.0176662452465985	0.000359581405984996	0.9997	1	0	0	1.01681246570318	1.01688950933796	0.8704	0.6737	0.870461138341502	0.6737	0.1
8	-0.430782916092454	arm_strong	10000	-0.340517625490377	0.0844418267430389	0.0531575872068582	0.0160111600616134	0.00373012846742099	0.9898	1	0	0	1.09598036827195	1.09838207911732	0.6633	0.3981	0.669630228328955	0.3981	0.1
8	-0.430782916092454	arm_weak	10000	-0.405830383590446	0.0741043637446223	0.0509385282484013	0.0164100995256945	0.00129616096446408	0.9982	0.9994	0	0	1.02746540707472	1.02779861609689	0.8504	0.6312	0.851733119615308	0.631578947368421	0.1
8	-0.430782916092454	glm	10000	-0.421081489925575	0.0702169826885855	0.0518695374024211	0.0172686474474764	0.000555181500933887	0.9997	1	0	0	1.01217363218748	1.01224201619068	0.8777	0.675	0.877663298989697	0.675	0.1
8	-0.393042588109607	arm_strong	10000	-0.305588362802495	0.0822077356042995	0.0523906421056488	0.0155643149124881	0.00579022795693757	0.9775	0.9995	0	0	1.09070457331195	1.09494664207285	0.6615	0.4029	0.674680306905371	0.403101550775388	0.1
8	-0.393042588109607	arm_weak	10000	-0.36964489369403	0.075823928830876	0.0504465638095616	0.0163050516331742	0.00314912569505617	0.9947	0.9979	0	0	1.02500246395318	1.02570343717534	0.8444	0.6326	0.847692771689957	0.633931255636837	0.1
8	-0.393042588109607	glm	10000	-0.386643259666043	0.0701990711458765	0.0516769421432043	0.0173850770049083	0.00102213218399224	0.999	0.9999	0	0	1.00867015464596	1.00887385418315	0.8736	0.6763	0.874174174174174	0.676367636763676	0.1
8	-0.356674943938732	arm_strong	10000	-0.271145754356209	0.0797947828620165	0.0519093497265876	0.015160704226977	0.00926864882320264	0.9574	0.9987	0	0	1.08550707814996	1.09246280729162	0.663	0.4028	0.686755796950073	0.403324321618104	0.1
8	-0.356674943938732	arm_weak	10000	-0.333103079149595	0.0786641224381091	0.0501865683798843	0.0162971640890353	0.00803442833716	0.9859	0.993	0	0	1.02278892635224	1.02428614512163	0.844	0.6301	0.854447712749772	0.634541792547835	0.1
8	-0.356674943938732	glm	10000	-0.352837467159003	0.0701459100818353	0.051983756082276	0.0175556553516243	0.0018099586275476	0.9962	0.9999	0	0	1.00558792947239	1.00629007572369	0.8828	0.68	0.884460951616141	0.68006800680068	0.1
8	-0.342490308946776	arm_strong	10000	-0.257866945778721	0.07876893053523	0.0517453065685855	0.0149507079120462	0.0108123400440705	0.9459	0.9985	0	0	1.08333316264432	1.09134920333659	0.6601	0.3999	0.686964795432921	0.40050075112669	0.1
8	-0.342490308946776	arm_weak	9999	-0.31834068773783	0.0802790624317198	0.0500933149755862	0.0161173611361481	0.0100569408450725	0.97949794979498	0.991299129912991	0	0	1.02224089899223	1.02451634357167	0.833283328332833	0.617361736173617	0.846947110475802	0.622780468119451	0.1
8	-0.342490308946776	glm	10000	-0.33931154008155	0.0709651503553079	0.0521527901585842	0.0176038608839614	0.00228841307694614	0.995	0.9997	0	0	1.00485815983658	1.00562880906674	0.8764	0.6727	0.877788944723618	0.672901870561168	0.1
8	-0.328504066972036	arm_strong	10000	-0.246514234139676	0.0770639308986161	0.0509661535776566	0.0145423606065254	0.0124275708896385	0.9374	0.9972	0	0	1.07941890870586	1.08809538476951	0.6655	0.4081	0.696287604011094	0.409145607701564	0.1
8	-0.328504066972036	arm_weak	10000	-0.304997296294435	0.080884660859812	0.04928121542739	0.0158059637694	0.0139796077140773	0.9755	0.9866	0	0	1.02031030880419	1.02237457699401	0.8357	0.6169	0.852895950794464	0.625278735049665	0.1
8	-0.328504066972036	glm	10000	-0.326824685099211	0.0699644546993807	0.0516510218211369	0.0172372763992234	0.00287974040512968	0.9919	0.9995	0	0	1.00269623641758	1.00398262775014	0.8816	0.6778	0.884262526464361	0.678139069534767	0.1
8	-0.3147107448397	arm_strong	10000	-0.234299644854887	0.075705202477165	0.0505692603615027	0.0142947795462955	0.0146922207578325	0.9229	0.9959	0	0	1.0759891318251	1.08604461557032	0.6724	0.4084	0.711778090800737	0.410081333467216	0.1
8	-0.3147107448397	arm_weak	9999	-0.290540472555425	0.0825138217501952	0.0488519644439358	0.0158091795021272	0.0186419172488231	0.966296629662966	0.981698169816982	0	0	1.01908273508256	1.0217623566675	0.828382838283828	0.615661566156616	0.850962533636928	0.627139364303179	0.1
8	-0.3147107448397	glm	10000	-0.313679195807029	0.0703922556584395	0.0516002809766656	0.0171915458937383	0.00369851584235566	0.9883	0.9992	0	0	1.00147378316719	1.00330575387256	0.876	0.6805	0.880097136497015	0.681044835868695	0.1
8	-0.301105092783922	arm_strong	10000	-0.222914344620726	0.0751547646583414	0.0499859960676302	0.0143257932976387	0.0175066771076406	0.899	0.9939	0	0	1.07096613054042	1.08324510746918	0.6688	0.4106	0.718464961067853	0.413120032196398	0.1
8	-0.301105092783922	arm_weak	10000	-0.276457984445099	0.085879023737209	0.0480418056686703	0.0159892237719903	0.0259820819980077	0.9524	0.9735	0	0	1.01660016846656	1.02019803169846	0.8127	0.6031	0.844603107937841	0.619517205957884	0.1
8	-0.301105092783922	glm	10000	-0.301395741914197	0.0714904655550706	0.0513740967204502	0.0173462840179036	0.00464756268449416	0.9838	0.9983	0	0	0.999651498463673	1.00185123841774	0.873	0.668	0.876499288473267	0.669137533807473	0.1
8	-0.287682072451781	arm_strong	10000	-0.211378830475868	0.0725511947400578	0.0498500889790064	0.0140162963356582	0.0204424941118714	0.883	0.9907	0	0	1.06755136905875	1.08057514917893	0.68	0.4252	0.734994337485844	0.429191480771172	0.1
8	-0.287682072451781	arm_weak	9999	-0.26288618639996	0.0857186294054434	0.0479086833170088	0.0158698890188901	0.0312046395623355	0.941194119411941	0.968296829682968	0	0	1.01476780169622	1.01917283995837	0.816681668166817	0.599259925992599	0.856232068855595	0.61888039661227	0.1
8	-0.287682072451781	glm	10000	-0.289370643510643	0.0704593777135989	0.0516738359901005	0.0171933803113789	0.00578453801462451	0.9791	0.9978	0	0	0.997555372078165	1.00028039065718	0.8772	0.6698	0.881217444591972	0.671276808979756	0.1
8	-0.27443684570176	arm_strong	10000	-0.198527385549082	0.0707876397286768	0.0492795817660118	0.0139589100981345	0.0254172255366488	0.8532	0.9839	0	0	1.06458768411967	1.07910342217263	0.6756	0.4177	0.739451476793249	0.42443337737575	0.1
8	-0.27443684570176	arm_weak	10000	-0.245890991473206	0.0882560894457604	0.0468023715171725	0.0161817473816518	0.045797942445318	0.9212	0.9508	0	0	1.01423318476733	1.01871676576354	0.8026	0.5967	0.856925749023013	0.627576777450568	0.1
8	-0.27443684570176	glm	10000	-0.275172860748884	0.0696572475149948	0.0516279778130815	0.0173916147212638	0.00785058774924422	0.9675	0.9963	0	0	0.996886762196753	1.00086842824948	0.8798	0.684	0.887648578811369	0.686339455987153	0.1
8	-0.261364764134408	arm_strong	10000	-0.190973551420203	0.069399414601931	0.0490658040550222	0.0137689727032054	0.0288394051455307	0.8316	0.9785	0	0	1.05679790705426	1.07240266997526	0.7015	0.4418	0.774290524290524	0.451507409299949	0.1
8	-0.261364764134408	arm_weak	10000	-0.234352337262023	0.0915509184835465	0.0459638581356644	0.0162712300683829	0.0596464262135085	0.898	0.9341	0	0	1.00810302277499	1.01334304489823	0.7919	0.5942	0.859688195991091	0.636120329729151	0.1
8	-0.261364764134408	glm	10000	-0.265979493888136	0.0703152586782439	0.0517737084178214	0.0173544964805344	0.00969500385581739	0.9548	0.9946	0	0	0.991579873181315	0.996801979024652	0.8744	0.6782	0.880812735651445	0.681278906092902	0.1
8	-0.2484613592985	arm_strong	10000	-0.178105659974933	0.0674412161312824	0.0483342655804682	0.0136385983368678	0.0347705179104517	0.7991	0.9712	0	0	1.05449511077135	1.07146597610511	0.698	0.4356	0.775497434613941	0.448414332784185	0.1
8	-0.2484613592985	arm_weak	9999	-0.217509262634568	0.0921131351086817	0.0448348706941065	0.0164027009005793	0.0731967978335397	0.878187818781878	0.918691869186919	0	0	1.0090441119575	1.01457680207324	0.774477447744774	0.576257625762576	0.854458489921421	0.627258872196821	0.1
8	-0.2484613592985	glm	10000	-0.251252584519449	0.070143749675376	0.0515408742671751	0.017298098978246	0.0125466869832159	0.9421	0.9916	0	0	0.992063134112503	0.9980662342131	0.8735	0.677	0.881647383504936	0.681423961274708	0.1
8	-0.23572233352107	arm_strong	10000	-0.167892009966134	0.0662181747509955	0.047864098086724	0.0134958924995358	0.0427736859853564	0.7582	0.959	0	0	1.04841243214658	1.06731931539309	0.7016	0.4406	0.790820364020048	0.459019812304484	0.1
8	-0.23572233352107	arm_weak	9999	-0.202411900247233	0.0945902424607271	0.0434431251916993	0.0166318249309763	0.095479409472048	0.841584158415842	0.892589258925893	0	0	1.00490859119761	1.01183768353351	0.753975397539754	0.556455645564556	0.861675579322638	0.623417366946779	0.1
8	-0.23572233352107	glm	10000	-0.239132849853328	0.0704747512477037	0.0515826312731794	0.0172919801695662	0.017201730162862	0.9219	0.9852	0	0	0.989221558499517	0.996293817558447	0.8723	0.6702	0.881332031673717	0.678745432399513	0.1
8	-0.22314355131421	arm_strong	10000	-0.15673515603925	0.0642152311385128	0.0475451479852027	0.0134840547542348	0.0514509561276474	0.7188	0.9428	0	0	1.04457039364699	1.0641355251224	0.703	0.4435	0.800779076238175	0.468922358930844	0.1
8	-0.22314355131421	arm_weak	10000	-0.186334712442199	0.0949686955904318	0.0423426323062521	0.0170317698335465	0.117492273429284	0.8081	0.867	0	0	1.00374718398145	1.01109992509429	0.735	0.5422	0.860660809305779	0.625374855824683	0.1
8	-0.22314355131421	glm	10000	-0.226034888984609	0.0701669590500805	0.0518604533045438	0.0173875079505324	0.0221536226655181	0.9006	0.9787	0	0	0.987540600848383	0.99593849308751	0.8783	0.6744	0.888740839440373	0.685092469602534	0.1
8	-0.210721031315653	arm_strong	10000	-0.147363715643687	0.0626531624097077	0.0469785922000601	0.0133536129890007	0.0606198347034219	0.6771	0.9284	0	0	1.03824055995198	1.05962628475556	0.7176	0.455	0.823955102643627	0.487828522188712	0.1
8	-0.210721031315653	arm_weak	9997	-0.171504113680735	0.0963510980573298	0.040537818467476	0.0172933379344878	0.146320451831709	0.767930379113734	0.832049614884465	0	0	0.999504097547486	1.00751332723137	0.712513754126238	0.531059317795339	0.871694672398072	0.638254388074056	0.1
8	-0.210721031315653	glm	10000	-0.21426984592342	0.070167119774138	0.0517093074837783	0.0172984016877211	0.0279502579260482	0.8719	0.9712	0	0	0.98415033346941	0.994140886077614	0.8781	0.6762	0.891386626906755	0.691309719934102	0.1
8	-0.198450938723838	arm_strong	10000	-0.138676315933452	0.0612000701160432	0.0463694332773818	0.0132862097323836	0.071388214624305	0.6349	0.9061	0	0	1.03177658017089	1.05381011725247	0.7283	0.4761	0.839344778705308	0.520030901666483	0.1
8	-0.198450938723838	arm_weak	9998	-0.158413603114386	0.0960692811123167	0.0390316530003332	0.0175976306067312	0.171645944375903	0.732046409281856	0.802260452090418	0	0	0.995416374443828	1.00391113596509	0.69123824764953	0.515803160632126	0.87593933597486	0.642937289614761	0.1
8	-0.198450938723838	glm	10000	-0.203110430709112	0.0702694465748007	0.05154423153645	0.0172303777787426	0.0352010442045082	0.8449	0.9583	0	0	0.980390506054393	0.991325541527143	0.8782	0.6687	0.890637945318973	0.689867473651257	0.1
8	-0.186329578191493	arm_strong	10000	-0.130272562724312	0.0596734099881416	0.0460213654230185	0.0133880848361103	0.0846072541927457	0.5929	0.8808	0	0	1.02500628376172	1.04784634605682	0.7513	0.4887	0.868611907572946	0.545753860127157	0.1
8	-0.186329578191493	arm_weak	9999	-0.144286531056942	0.0961999636922518	0.037157831993615	0.0177437295315811	0.206241575792338	0.684368436843684	0.761276127612761	0	0	0.990561063656755	0.999829253390834	0.654865486548655	0.494049404940494	0.870524623703054	0.648975302154493	0.1
8	-0.186329578191493	glm	10000	-0.191977659843427	0.0703562535227854	0.051699890665593	0.0174888909475506	0.044734951440979	0.8068	0.9442	0	0.000211819529760644	0.976192885254789	0.988518717468545	0.8765	0.672	0.885101636093208	0.69741580173692	0.1
8	-0.174353387144778	arm_strong	10000	-0.120005900186292	0.0570518422763563	0.0453454463546064	0.0131239054424594	0.0995043035446175	0.539	0.8512	0	0.000117481203007519	1.02043944227405	1.04394908883354	0.7598	0.5014	0.877736549165121	0.574248120300752	0.1
8	-0.174353387144778	arm_weak	9998	-0.128825612966452	0.0940858660440729	0.035157838269658	0.0178048543566533	0.242925062411391	0.634426885377075	0.71754350870174	0	0	0.988253391287352	0.99791627777401	0.623324664932987	0.476995399079816	0.876399180198644	0.664761639252858	0.1
8	-0.174353387144778	glm	10000	-0.17899308085023	0.0692981956671143	0.0515099348146484	0.0172070554250126	0.0548641986621404	0.7659	0.9251	0	0.000324289266025295	0.973734266920449	0.98746830426967	0.8804	0.679	0.889672280976629	0.709761106907361	0.1
8	-0.162518929497775	arm_strong	10000	-0.11324272359516	0.0565759572611857	0.0449091681378966	0.0131392884663853	0.113898392356305	0.5013	0.822	0	0.000364963503649635	1.01214739127378	1.03665658868618	0.7756	0.5138	0.893476959904249	0.597323600973236	0.1
8	-0.162518929497775	arm_weak	9997	-0.117784614489844	0.0934669351401484	0.0333954438208508	0.0178343584824004	0.277614795186312	0.593478043413024	0.676102830849255	0	0	0.981739451539853	0.991610158037875	0.588176452935881	0.44853456036811	0.872745659868532	0.663411747299896	0.1
8	-0.162518929497775	glm	10000	-0.169767575635268	0.0697471965281496	0.0514585260350937	0.017211292392196	0.065693323831351	0.7327	0.907	0.000136481506755835	0.000551267916207277	0.968417166663358	0.983007965472899	0.8777	0.6762	0.880169237068377	0.709151047409041	0.1
8	-0.150822889734584	arm_strong	10000	-0.1042884612353	0.0559101246044545	0.0446843876985886	0.0134450589222291	0.138654676261998	0.4475	0.7774	0.000223463687150838	0.000900437355286854	1.00563283506758	1.03051225423585	0.7871	0.536	0.901675977653631	0.643941342937998	0.1
8	-0.150822889734584	arm_weak	9998	-0.103643705031264	0.0920487668391977	0.0311535204180943	0.0179783561240877	0.328558450824115	0.535107021404281	0.616023204640928	0.000186915887850467	0.000487092060399416	0.976164722795533	0.986228632945693	0.535107021404281	0.414482896579316	0.869719626168224	0.672836499431726	0.1
8	-0.150822889734584	glm	10000	-0.157864850162908	0.0713660424741623	0.0518030245190782	0.0176078087418613	0.0854520367559685	0.6708	0.8725	0.000894454382826476	0.00126074498567335	0.962815484262963	0.979322022301628	0.8732	0.6731	0.87567084078712	0.71323782234957	0.1
8	-0.139262067333508	arm_strong	10000	-0.0965920697852813	0.0540583046973596	0.0440172441787678	0.0133944143853213	0.158836654808131	0.4127	0.7381	0	0.000948380978187238	1.00001016837652	1.02391434414137	0.8034	0.5583	0.914950327114126	0.683240753285463	0.1
8	-0.139262067333508	arm_weak	9998	-0.0931026830842447	0.0881929205669861	0.0293808321220245	0.0175666357057482	0.361602941975922	0.494198839767954	0.57871574314863	0	0.000172830971310059	0.971530386642065	0.982123490476216	0.503300660132026	0.389477895579116	0.869054847196924	0.673003802281369	0.1
8	-0.139262067333508	glm	10000	-0.147110172401911	0.0707697619963925	0.0514602490387229	0.0176195542954622	0.10273994361412	0.6382	0.8425	0.000156690692572861	0.00106824925816024	0.958952623078582	0.975206870232039	0.8741	0.6686	0.871670322782827	0.711810089020771	0.1
8	-0.127833371509885	arm_strong	10000	-0.0886788208253309	0.0528261397119067	0.0438533485067527	0.0133296786108563	0.184899249359683	0.354	0.6909	0.000282485875706215	0.00101317122593718	0.99228580177921	1.0174628381791	0.8191	0.579	0.907344632768362	0.719785786655088	0.1
8	-0.127833371509885	arm_weak	9999	-0.0800576026949225	0.084814660410426	0.0272690886096262	0.017405883740839	0.41449726471917	0.432543254325433	0.516651665166517	0.00023121387283237	0.000193573364305072	0.96618079784162	0.977128198089575	0.446144614461446	0.351735173517352	0.852023121387283	0.680797522260937	0.1
8	-0.127833371509885	glm	10000	-0.136138660468706	0.0704210972784177	0.0518524304093118	0.0175192991282892	0.123778814929913	0.5761	0.8047	0.000520742926575247	0.00211258854231391	0.953313958860153	0.971564779968286	0.8767	0.68	0.86304461031071	0.721883931900087	0.1
8	-0.116533816255952	arm_strong	10000	-0.0801751663180702	0.0510505201148511	0.0435758337509405	0.0133566911527638	0.215818255129833	0.3089	0.6333	0.000971188086759469	0.00236854571293226	0.986585230261608	1.01130680153875	0.8411	0.6095	0.922952411783749	0.766145586609822	0.1
8	-0.116533816255952	arm_weak	9997	-0.0679126821788301	0.0799621675845647	0.0250409546340077	0.0166141666042283	0.466485197791834	0.375812743823147	0.456737021106332	0.00079850944902848	0.00131406044678055	0.961345907314794	0.972575051203148	0.394218265479644	0.306992097629289	0.846153846153846	0.672141918528252	0.1
8	-0.116533816255952	glm	10000	-0.123904991017974	0.069896902303664	0.0520631092296268	0.0176266804396075	0.15058053025275	0.5167	0.7587	0.00154828720727695	0.00461315407934625	0.949306465551175	0.968496252681075	0.88	0.6846	0.853299787110509	0.719388427573481	0.1
8	-0.105360515657826	arm_strong	10000	-0.0730155256754041	0.0514177700041614	0.0429510197678619	0.0131508173576783	0.246075785774717	0.2718	0.5838	0.00294334069168506	0.00462487153134635	0.97865389087016	1.00330088930195	0.8453	0.622	0.914643119941133	0.796848235697157	0.1
8	-0.105360515657826	arm_weak	10000	-0.0595904117118625	0.0765810922852644	0.0234010405145133	0.016164311669573	0.506302368030881	0.3388	0.4132	0.00236127508854782	0.00217812197483059	0.955555313698697	0.966338202802843	0.3499	0.2717	0.820247933884298	0.657550822846079	0.1
8	-0.105360515657826	glm	10000	-0.113210664689751	0.0720092559630096	0.0516823148921479	0.0172520890468198	0.178439288432366	0.4685	0.7127	0.00341515474919957	0.00883962396520275	0.943052620192123	0.963236005666509	0.8657	0.6648	0.826467449306297	0.693700014031149	0.1
8	-0.0943106794712414	arm_strong	10000	-0.0653230932180552	0.0493907987481608	0.0424457961954897	0.0131499451127453	0.27394346908289	0.2342	0.5288	0.00341588385994876	0.00850983358547655	0.972895063571053	0.998000743884293	0.8698	0.6577	0.918872758326217	0.816187594553706	0.1
8	-0.0943106794712414	arm_weak	9998	-0.0497951698998103	0.0704997712359913	0.0214409782367021	0.0153373000021563	0.551432081040239	0.294458891778356	0.361372274454891	0.00373641304347826	0.00442845280929975	0.952141984284566	0.96221224321278	0.30626125225045	0.230846169233847	0.818274456521739	0.638804317741489	0.1
8	-0.0943106794712414	glm	10000	-0.101766157643801	0.0702986756647328	0.051546420135312	0.0173019907370219	0.202718932504566	0.4157	0.6678	0.00505171999037768	0.0133273435160228	0.939824547190558	0.961051736506658	0.8769	0.676	0.819821987009863	0.685983827493261	0.1
8	-0.0833816089390511	arm_strong	10000	-0.0578454202634899	0.0481957031320251	0.042242724338235	0.0131303073090414	0.31105570618636	0.1906	0.48	0.00314795383001049	0.0110416666666667	0.965878490006461	0.991727713703685	0.8842	0.6789	0.90713536201469	0.832916666666667	0.1
8	-0.0833816089390511	arm_weak	9996	-0.041375343335073	0.0652493602252936	0.0197975267265464	0.0144869198610404	0.597807898417669	0.242196878751501	0.311624649859944	0.00371747211895911	0.00513643659711075	0.945072041327362	0.95699273491149	0.257903161264506	0.190176070428171	0.78397356464271	0.610272873194222	0.1
8	-0.0833816089390511	glm	10000	-0.0909417346260547	0.0703582489327279	0.0517181571711927	0.0172678515653576	0.237669045856245	0.3646	0.6142	0.00685682940208448	0.017909475740801	0.934720728033172	0.956388515331158	0.876	0.6778	0.792100932528799	0.670954086616737	0.1
8	-0.0725706928348355	arm_strong	10000	-0.0518221670210613	0.0483174007044286	0.0421344424299264	0.0131189404991503	0.343879076731129	0.1707	0.4297	0.00937316930287053	0.0193158017221317	0.959156772914275	0.983424205918399	0.8997	0.7028	0.895137668424136	0.823365138468699	0.1
8	-0.0725706928348355	arm_weak	9997	-0.0352720676981219	0.0610792420312497	0.018556773049314	0.0137591852203603	0.634352178119556	0.212263679103731	0.272981894568371	0.00895381715362865	0.00952729937706119	0.9392156070695	0.950455326973135	0.217065119535861	0.152045613684105	0.740339302544769	0.556980578966654	0.1
8	-0.0725706928348355	glm	10000	-0.0814327816505139	0.0713747988202961	0.0518958024289095	0.0171992938270344	0.269429888509332	0.3201	0.565	0.0124960949703218	0.0304424778761062	0.927949336063702	0.951719886531604	0.8746	0.6617	0.74445485785692	0.612566371681416	0.1
8	-0.0618754037180875	arm_strong	10000	-0.0447531650329627	0.0465632099789862	0.0418342150584042	0.0133429285871164	0.372924351313475	0.1337	0.3756	0.0157068062827225	0.0290202342917998	0.954195337094487	0.978985547684962	0.9099	0.7339	0.863874345549738	0.808572949946752	0.1
8	-0.0618754037180875	arm_weak	9999	-0.0273819998442485	0.0546244121489966	0.0168833224048414	0.0126025019007033	0.679104888033667	0.168316831683168	0.221922192219222	0.0166369578134284	0.0180261378999549	0.935796186707023	0.946825668165726	0.169316931693169	0.106910691069107	0.691622103386809	0.481748535376296	0.1
8	-0.0618754037180875	glm	10000	-0.0707157907245868	0.0697147453873575	0.0519033779368449	0.0174656208672181	0.295014494696434	0.2663	0.5144	0.0214044310927525	0.0437402799377916	0.926270035033569	0.950708795804044	0.8771	0.679	0.701088997371386	0.585147744945568	0.1
8	-0.0512932943875506	arm_strong	10000	-0.0386323737350915	0.0461813360317597	0.0413730263055619	0.0131123746423819	0.39535571496445	0.1159	0.3417	0.0224331320103538	0.0488732806555458	0.949002324279575	0.974204850134937	0.9241	0.7489	0.815358067299396	0.761486684225929	0.1
8	-0.0512932943875506	arm_weak	9998	-0.0228641667850566	0.0503358815142694	0.0158932777361286	0.0116490247812666	0.704256871546738	0.149929985997199	0.194938987797559	0.0246831220813876	0.0297588506926629	0.932437344229135	0.942826757213529	0.150530106021204	0.0804160832166433	0.661107404936624	0.412519240636224	0.1
8	-0.0512932943875506	glm	10000	-0.0613698407763613	0.0703497856539636	0.0515365059830318	0.0171475496136441	0.31623434139672	0.236	0.4757	0.0351694915254237	0.0702123186882489	0.92296043086204	0.949168508562406	0.8736	0.6638	0.63728813559322	0.507672903090183	0.1
8	-0.0408219945202552	arm_strong	10000	-0.0320922070790404	0.0464515205733354	0.0411534134009191	0.0132348561095344	0.421157428500989	0.0936	0.3077	0.0566239316239316	0.0896977575560611	0.946510541398553	0.97208071330513	0.9282	0.7613	0.715811965811966	0.671108222294443	0.1
8	-0.0408219945202552	arm_weak	9997	-0.0180289723036935	0.0464407319478963	0.0150200976071323	0.0109679971766237	0.730834712607066	0.123537061118335	0.167750325097529	0.059919028340081	0.0644007155635063	0.932058540507327	0.942870684621927	0.166850055016505	0.0558167450235071	0.539271255060729	0.329755515802027	0.1
8	-0.0408219945202552	glm	10000	-0.0509959067458464	0.0713544021087514	0.0514611839064967	0.0172792059814854	0.341980222731898	0.2091	0.4403	0.0726924916307987	0.113786054962526	0.92589435087721	0.951420939666507	0.8686	0.6616	0.543758967001435	0.428117192823075	0.1
8	-0.0304592074847086	arm_strong	10000	-0.0247439585388847	0.0459194276578305	0.0410826112912156	0.0131793149198669	0.451907014349992	0.0806	0.2661	0.0880893300248139	0.143930853062758	0.94585013123654	0.972411222726437	0.9372	0.7816	0.621588089330025	0.5554302893649	0.1
8	-0.0304592074847086	arm_weak	9999	-0.0132643909167762	0.0419794656495161	0.0141011406843298	0.00980751239602608	0.758629023076651	0.100710071007101	0.14031403140314	0.0973187686196624	0.115466856735567	0.933114551089654	0.945836877334115	0.325132513251325	0.0402040204020402	0.40317775571003	0.202423378474697	0.1
8	-0.0304592074847086	glm	10000	-0.0392873078536272	0.0711120601850998	0.0516068861940581	0.017231377677272	0.372627822945865	0.1733	0.393	0.126370455856896	0.168702290076336	0.932736455951932	0.95671014078	0.8733	0.6706	0.436237738026544	0.337404580152672	0.1
8	-0.0202027073175195	arm_strong	10000	-0.0184967293268431	0.0455075571023121	0.0410066682615164	0.0134652881405185	0.468341829927654	0.0672	0.2385	0.141369047619048	0.20335429769392	0.950215678697646	0.973359779879176	0.9439	0.7833	0.458333333333333	0.4	0.1
8	-0.0202027073175195	arm_weak	9998	-0.00976649948828256	0.0380037645102193	0.0134850441699278	0.00916130129913423	0.778140083457299	0.0856171234246849	0.119223844768954	0.143691588785047	0.157718120805369	0.938474261557999	0.948063061933392	0.693838767753551	0.187137427485497	0.279205607476636	0.0973154362416107	0.1
8	-0.0202027073175195	glm	10000	-0.0294610328868143	0.071213404513492	0.0516730749944376	0.0175642318735373	0.387694243555725	0.152	0.3615	0.175657894736842	0.233195020746888	0.93862733335043	0.962610953542085	0.8706	0.6669	0.300657894736842	0.225172890733057	0.1
8	-0.0100503358535015	arm_strong	10000	-0.0117809534041736	0.0453294667991186	0.0408298310252835	0.0134642030527506	0.483357303623993	0.0612	0.2161	0.263071895424837	0.291994447015271	0.96743079704244	0.979177869425105	0.9443	0.7954	0.23202614379085	0.222582137899121	0.1
8	-0.0100503358535015	arm_weak	10000	-0.00574204396176625	0.0360534259909326	0.0130398122489166	0.00859378927736067	0.791602299364933	0.0769	0.106	0.258777633289987	0.267924528301887	0.959708143747161	0.965232923503339	0.9173	0.7504	0.143042912873862	0.0160377358490566	0.1
8	-0.0100503358535015	glm	10000	-0.0188149407784055	0.0710828089219853	0.0515662512200713	0.0175830749905153	0.402830389738446	0.1347	0.342	0.270972531551596	0.31374269005848	0.956836119767352	0.97345128775761	0.8747	0.6702	0.161098737936154	0.124853801169591	0.1
9	-0.693147180559945	arm_strong	10000	-0.589201816357456	0.0760718502163615	0.0540114752037827	0.0162282812959486	5.92239523177323e-05	1	1	0	0	1.11277321734511	1.11277321734511	0.6081	0.3399	0.6081	0.3399	0.1
9	-0.693147180559945	arm_weak	10000	-0.642467279337647	0.0669605502550709	0.0523050961792873	0.0157470617958269	1.38840591653712e-05	1	1	0	0	1.05434853068177	1.05434853068177	0.8094	0.589	0.8094	0.589	0.1
9	-0.693147180559945	glm	10000	-0.651901966573306	0.066311495892083	0.0526496742698686	0.0160465318072677	1.15535396090166e-05	1	1	0	0	1.04440110363315	1.04440110363315	0.835	0.6245	0.835	0.6245	0.1
9	-0.644357016390513	arm_strong	10000	-0.542931728153145	0.0791622665948525	0.0535048223800138	0.0160205612359225	0.000128963666857199	1	1	0	0	1.11024714844094	1.11024714844094	0.6148	0.3547	0.6148	0.3547	0.1
9	-0.644357016390513	arm_weak	10000	-0.59851480568681	0.0682794782501342	0.051700139875126	0.0156041692581893	2.40759283831049e-05	1	1	0	0	1.04935538574901	1.04935538574901	0.8188	0.5947	0.8188	0.5947	0.1
9	-0.644357016390513	glm	10000	-0.608471736636859	0.0672780212078696	0.0520896164691517	0.0159445461093578	1.95089979347918e-05	1	1	0	0	1.0388863408736	1.0388863408736	0.845	0.6328	0.845	0.6328	0.1
9	-0.59783700075562	arm_strong	10000	-0.502022397025538	0.0801160692195489	0.0533712466567938	0.0160489455148559	0.000223017893144039	0.9999	1	0	0	1.10406830651344	1.1041113813575	0.6395	0.3782	0.63956395639564	0.3782	0.1
9	-0.59783700075562	arm_weak	10000	-0.559633910367669	0.0685773376586915	0.0515543227480294	0.0157758364969149	4.15684179710375e-05	1	1	0	0	1.04138781927245	1.04138781927245	0.8374	0.6174	0.8374	0.6174	0.1
9	-0.59783700075562	glm	10000	-0.570301239470466	0.0673212434745078	0.0520041092074911	0.0161804630570218	3.26547642858056e-05	1	1	0	0	1.03024821439989	1.03024821439989	0.8624	0.6569	0.8624	0.6569	0.1
9	-0.553385238184787	arm_strong	10000	-0.46154469482673	0.08081038317501	0.052529797910638	0.0155599970968032	0.000386000830568357	1	1	0	0	1.0997958070524	1.0997958070524	0.6432	0.3902	0.6432	0.3902	0.1
9	-0.553385238184787	arm_weak	10000	-0.520501326617828	0.0689782609550068	0.0507185139660392	0.015407485894009	7.30966987344295e-05	1	1	0	0	1.03589451349114	1.03589451349114	0.8463	0.6258	0.8463	0.6258	0.1
9	-0.553385238184787	glm	10000	-0.531669878622044	0.0673059851938172	0.0512209656779902	0.0158576127576219	5.40757089681862e-05	1	1	0	0	1.02426952610188	1.02426952610188	0.8706	0.6675	0.8706	0.6675	0.1
9	-0.510825623765991	arm_strong	10000	-0.419936623757449	0.0804775469319211	0.0523849175523514	0.0150688418705824	0.000652571078376861	0.9995	1	0	0	1.098550400669	1.09871270754494	0.6456	0.3847	0.64592296148074	0.3847	0.1
9	-0.510825623765991	arm_weak	10000	-0.480612048023216	0.0699123851649596	0.0506245629186976	0.0151433886255732	0.000202722196713809	0.9999	0.9999	0	0	1.03313835480873	1.03313835480873	0.8468	0.6309	0.846884688468847	0.630963096309631	0.1
9	-0.510825623765991	glm	10000	-0.492735366581253	0.0678423849099268	0.0512237820665152	0.0156840022667248	9.50683728951239e-05	1	1	0	0	1.02059901139348	1.02059901139348	0.8675	0.6683	0.8675	0.6683	0.1
9	-0.470003629245736	arm_strong	10000	-0.381440217269231	0.080147164856807	0.0517241775684947	0.014811685658339	0.00110379280064009	0.9988	1	0	0	1.09579132103179	1.09612665823573	0.6434	0.394	0.644072887464958	0.394	0.1
9	-0.470003629245736	arm_weak	10000	-0.442588845121084	0.0699781615095054	0.0501562854929426	0.0151321225999435	0.000245701161652113	0.9998	1	0	0	1.03026498824349	1.03031696669997	0.8508	0.6328	0.850870174034807	0.6328	0.1
9	-0.470003629245736	glm	10000	-0.455629178960026	0.0675594843989769	0.0508513870104492	0.0157610587111621	0.0001614402163548	1	1	0	0	1.01679496521762	1.01679496521762	0.8742	0.6722	0.8742	0.6722	0.1
9	-0.430782916092454	arm_strong	10000	-0.345486440245649	0.0793175119812707	0.0509640575728975	0.0144160617458433	0.00185960229444201	0.9968	1	0	0	1.09167790430898	1.09247502956017	0.6505	0.4036	0.652487961476725	0.4036	0.1
9	-0.430782916092454	arm_weak	10000	-0.406784304445398	0.0710522691992013	0.0495669175272768	0.0149679886233458	0.000830498622468256	0.999	0.9995	0	0	1.02650030390944	1.02663630768585	0.8489	0.6308	0.84974974974975	0.631115557778889	0.1
9	-0.430782916092454	glm	10000	-0.4209000291009	0.0676914387098964	0.0504169199622875	0.0157244898131592	0.000306120318070262	0.9997	1	0	0	1.0121660256546	1.0122490412358	0.8734	0.6733	0.873562068620586	0.6733	0.1
9	-0.393042588109607	arm_strong	10000	-0.309303926535543	0.0762386999359564	0.0503998208992276	0.0138563919968068	0.00300083462815028	0.9928	1	0	0	1.08902098315322	1.09050978099036	0.6568	0.4073	0.66116035455278	0.4073	0.1
9	-0.393042588109607	arm_weak	10000	-0.369345904890465	0.0713869048878737	0.0493094169026219	0.0146768698313616	0.00191117238866218	0.9967	0.9986	0	0	1.0255236028792	1.0259835739268	0.8506	0.638	0.853215611518009	0.638894452233126	0.1
9	-0.393042588109607	glm	10000	-0.385056432183083	0.0668171322015631	0.0503912876740333	0.0155551616640046	0.000543602172421105	0.9996	1	0	0	1.01016692132789	1.01027140438372	0.8826	0.6869	0.882953181272509	0.6869	0.1
9	-0.356674943938732	arm_strong	10000	-0.275533225968601	0.0743819584355307	0.049789994415206	0.0135549527930115	0.00492240971430331	0.9851	0.9997	0	0	1.08488727303887	1.0874483682436	0.6575	0.402	0.665820728860014	0.402120636190857	0.1
9	-0.356674943938732	arm_weak	10000	-0.334120044026902	0.0731564988408756	0.048961170932919	0.0146078385287768	0.00393143334571069	0.9938	0.9969	0	0	1.0236251364021	1.02434338503866	0.8408	0.6326	0.845743610384383	0.63456715819039	0.1
9	-0.356674943938732	glm	10000	-0.351773272161687	0.0672088037139879	0.050379595645975	0.0156999686167541	0.00100499677317612	0.9984	1	0	0	1.00687197386044	1.00718462905433	0.8776	0.6846	0.878305288461538	0.6846	0.1
9	-0.342490308946776	arm_strong	10000	-0.264965120501743	0.0731268443115659	0.0494470281536197	0.0133739528295752	0.00610352940494068	0.9783	0.9991	0	0	1.07988078514417	1.08328525937393	0.6719	0.4065	0.685065930696105	0.406866179561605	0.1
9	-0.342490308946776	arm_weak	10000	-0.321687450032998	0.0742677639156224	0.0486485311994393	0.0144847342669328	0.00614881521692795	0.9885	0.9946	0	0	1.0205366483422	1.02182656508358	0.8463	0.6358	0.855134041476985	0.639251960587171	0.1
9	-0.342490308946776	glm	10000	-0.340307405898159	0.0667742947585907	0.0503184942035731	0.0156928054894143	0.0014851853648592	0.9972	0.9996	0	0	1.00385490392862	1.00430575324933	0.8827	0.6881	0.883574007220217	0.688375350140056	0.1
9	-0.328504066972036	arm_strong	10000	-0.251718214195301	0.0717287936276826	0.0492014581390112	0.0131385498059602	0.00713779611766042	0.9706	0.9992	0	0	1.07806051385059	1.08241165810618	0.6712	0.417	0.687718936740161	0.417333867093675	0.1
9	-0.328504066972036	arm_weak	9999	-0.307734496944975	0.0744129354173284	0.0484961014708336	0.0143643244762585	0.00765976713489064	0.985198519851985	0.993099309930993	0	0	1.01978823411735	1.02136303298919	0.844984498449845	0.631363136313631	0.856258247893615	0.635750251762336	0.1
9	-0.328504066972036	glm	10000	-0.327237629545088	0.0665338812098254	0.0503428647804696	0.0155658080482923	0.00167731629412067	0.9959	0.9998	0	0	1.0027084666862	1.0034314130889	0.8863	0.684	0.887840144592831	0.684136827365473	0.1
9	-0.3147107448397	arm_strong	10000	-0.239388802092847	0.0716232615132065	0.0490016623271328	0.0131793343847789	0.0092738305172092	0.9591	0.9974	0	0	1.07511824121661	1.0804567417451	0.6697	0.4186	0.691377332916276	0.419691197112492	0.1
9	-0.3147107448397	arm_weak	10000	-0.292982832006737	0.0773669537970851	0.0482858439626488	0.0145595018158976	0.0121741211341517	0.9772	0.9882	0	0	1.01899894196384	1.02103505538069	0.8348	0.621	0.851514531313958	0.628415300546448	0.1
9	-0.3147107448397	glm	10000	-0.314135746440011	0.0677043674786634	0.0505582909513448	0.0158262266303184	0.00251044723127568	0.9934	0.9993	0	0	1.00165496356715	1.00267050233634	0.881	0.6829	0.883329977853835	0.683378364855399	0.1
9	-0.301105092783922	arm_strong	10000	-0.226962589396527	0.0700531151626965	0.0481853969209092	0.0130457617257231	0.0113708983099296	0.9459	0.9953	0	0	1.07232089868521	1.07875451957504	0.6701	0.4192	0.696902420974733	0.421179543856124	0.1
9	-0.301105092783922	arm_weak	10000	-0.277481702808265	0.0789895643919492	0.0473366162602145	0.0145018155138916	0.0174997446271023	0.9667	0.9823	0	0	1.01873228702235	1.021434038823	0.8236	0.6097	0.847315609806558	0.620686144762293	0.1
9	-0.301105092783922	glm	10000	-0.299939730075118	0.0672534047593688	0.0500605652960262	0.0158233446381281	0.0032977101134306	0.9888	0.9986	0	0	1.00157857645992	1.00311055365454	0.8778	0.6743	0.880764563106796	0.675245343480873	0.1
9	-0.287682072451781	arm_strong	10000	-0.216087040423437	0.0690173736479454	0.0481065503368549	0.0126553343905911	0.0132876166845642	0.9368	0.9948	0	0	1.06879364387888	1.07585355202364	0.6792	0.4255	0.710824081981213	0.42772416566144	0.1
9	-0.287682072451781	arm_weak	10000	-0.264881204744746	0.0805294456058813	0.0471738771524311	0.014299265075685	0.0226182495641741	0.9598	0.9762	0	0	1.01638232428899	1.01911458774384	0.8246	0.6123	0.854136278391332	0.627228027043639	0.1
9	-0.287682072451781	glm	10000	-0.28887601101783	0.0675037467016469	0.0503246670164671	0.0155042164887589	0.00403375959895453	0.9855	0.9983	0	0	0.998793760093055	1.00069557816437	0.8778	0.6862	0.881988838153222	0.687368526495042	0.1
9	-0.27443684570176	arm_strong	10000	-0.204178717978957	0.0670126488291506	0.047706111528534	0.012727566911694	0.0165224540943136	0.9123	0.9926	0	0	1.06488793131828	1.07399315357028	0.687	0.4336	0.728269209689795	0.436832560951038	0.1
9	-0.27443684570176	arm_weak	10000	-0.249580929727605	0.082018807477336	0.0465330671441926	0.0145686122350977	0.0312171647024234	0.944	0.9663	0	0	1.01534193802134	1.01889400138935	0.8138	0.605	0.854449152542373	0.626099555003622	0.1
9	-0.27443684570176	glm	10000	-0.275665147955838	0.0668619010610385	0.05035538359402	0.01572040145402	0.00533767726296098	0.9789	0.9975	0	0	0.99786127827474	1.00047085359521	0.8821	0.6845	0.887424660333027	0.686115288220551	0.1
9	-0.261364764134408	arm_strong	10000	-0.194341479096839	0.0652268944943203	0.0471568007651562	0.0125403790726928	0.0190995807182458	0.8934	0.9905	0	0	1.0596879340795	1.07017807465796	0.7009	0.4379	0.750503693754197	0.442099949520444	0.1
9	-0.261364764134408	arm_weak	9999	-0.236925338630219	0.0830033983303729	0.0457035229531876	0.0146422708715251	0.0395043619636689	0.93019301930193	0.956495649564956	0	0	1.01236617260732	1.01632218867116	0.812181218121812	0.611361136113611	0.861842812600796	0.639167712254287	0.1
9	-0.261364764134408	glm	10000	-0.264556895012418	0.0662157539301103	0.0500843793476117	0.0156045913542613	0.00636694902939419	0.9738	0.9972	0	0	0.99524479795243	0.998428737466708	0.8829	0.689	0.888888888888889	0.690834336141195	0.1
9	-0.2484613592985	arm_strong	10000	-0.182350672937059	0.064426246322558	0.0469196347947578	0.0123378351080469	0.0252101149587283	0.8582	0.98	0	0	1.05558110885952	1.06778906121542	0.7031	0.447	0.767070612910743	0.456122448979592	0.1
9	-0.2484613592985	arm_weak	9998	-0.221034983042395	0.0865579357457453	0.0448124353631599	0.0148537922767476	0.0560185258333794	0.900280056011202	0.937387477495499	0	0	1.01008895193738	1.01539153734916	0.795859171834367	0.590218043608722	0.866237084768359	0.629641485275288	0.1
9	-0.2484613592985	glm	10000	-0.251415933817146	0.0674335246238329	0.0503202824524956	0.015514987561602	0.00948320121515728	0.959	0.9932	0	0	0.993609994270634	0.998030372506072	0.882	0.683	0.891866527632951	0.687474828836085	0.1
9	-0.23572233352107	arm_strong	10000	-0.173094612761642	0.0632445876077341	0.0463996443082153	0.0123074181871125	0.0292365061960339	0.8365	0.9769	0	0	1.05056785602342	1.0637563113356	0.711	0.4552	0.777286312014346	0.465861398300747	0.1
9	-0.23572233352107	arm_weak	9996	-0.207698240737741	0.0875158113395175	0.043801261383603	0.0150888501853901	0.0691255108368484	0.881552621048419	0.921268507402961	0	0	1.00760262448329	1.01295680133586	0.780012004801921	0.580732292917167	0.862006354970495	0.630361602779889	0.1
9	-0.23572233352107	glm	10000	-0.240220073675192	0.0668933196308813	0.0501712947418358	0.0155441972066605	0.0115275196687591	0.9471	0.9926	0	0	0.990833867033909	0.996337644296983	0.8784	0.6854	0.887551472917327	0.68980455369736	0.1
9	-0.22314355131421	arm_strong	10000	-0.161998722135053	0.0614269850573956	0.0461634323922891	0.0123177711068742	0.0372782151489588	0.7926	0.9631	0	0	1.04568613687382	1.06053726333338	0.7215	0.4642	0.802674741357557	0.481569930432977	0.1
9	-0.22314355131421	arm_weak	9997	-0.190712925712446	0.0905655386812969	0.0423930458103006	0.0156377469501991	0.0957519650503677	0.839551865559668	0.888766629988997	0	0	1.00482430562282	1.01131081758044	0.752325697709313	0.564769430829249	0.865959728345049	0.635453010692178	0.1
9	-0.22314355131421	glm	10000	-0.227003007314715	0.0674074372119507	0.0504313063848432	0.0156629772075368	0.0163754449163567	0.9252	0.9854	0	0	0.989170636968356	0.995891912769415	0.8814	0.6775	0.893320363164721	0.685711386239091	0.1
9	-0.210721031315653	arm_strong	10000	-0.151363334719603	0.0602873617225652	0.0458221547619376	0.0122262958324487	0.0477387009147112	0.7454	0.947	0	0	1.04012426704506	1.05697412140264	0.7297	0.4746	0.823987121008854	0.500105596620908	0.1
9	-0.210721031315653	arm_weak	10000	-0.174990667973707	0.0917311177599666	0.0410012810292432	0.0160411002903782	0.122670511128212	0.7969	0.8572	0	0	1.00174501129622	1.00933808205299	0.7318	0.5497	0.871627556782532	0.641273915072329	0.1
9	-0.210721031315653	glm	10000	-0.214356044740404	0.0675477705160704	0.0506196883120492	0.0156728970265458	0.0228117685267803	0.8965	0.977	0	0	0.986268650725992	0.994750982013341	0.8785	0.6814	0.89191299498048	0.694472876151484	0.1
9	-0.198450938723838	arm_strong	10000	-0.143361959017464	0.0592743458474897	0.0449782050379036	0.0122029307417688	0.0555608329074337	0.7271	0.9315	0	0	1.03481817756148	1.05098127904331	0.7408	0.4844	0.834135607206712	0.518196457326892	0.1
9	-0.198450938723838	arm_weak	9999	-0.163637148088427	0.091603736047081	0.0394298011664515	0.016184963612462	0.141198446959409	0.774577457745775	0.834883488348835	0	0	0.997912537279462	1.00520179701204	0.714271427142714	0.532853285328533	0.870367979341511	0.638236703402012	0.1
9	-0.198450938723838	glm	10000	-0.203907435645613	0.0678789394361995	0.0499751144830284	0.0156562463191818	0.0285821423282166	0.8756	0.9665	0	0	0.982377482806231	0.991589978007466	0.8757	0.6729	0.889447236180904	0.690429384376617	0.1
9	-0.186329578191493	arm_strong	10000	-0.133371884709682	0.0575480195178883	0.0447762894768206	0.0121976540971264	0.0672061452999553	0.6678	0.911	0	0	1.02860862684144	1.04731214379933	0.7514	0.4963	0.851602276130578	0.540724478594951	0.1
9	-0.186329578191493	arm_weak	10000	-0.147295844716545	0.0918657123248158	0.0376990014170859	0.0164552421312399	0.176158479072491	0.7215	0.792	0	0	0.994689426686613	1.00324148289719	0.6802	0.5111	0.877754677754678	0.645328282828283	0.1
9	-0.186329578191493	glm	10000	-0.191507890426635	0.0670509162588308	0.0503232780652059	0.0157384713086669	0.0357682157036172	0.8413	0.9561	0	0.000104591569919464	0.980182714285942	0.99071325224799	0.8814	0.69	0.89337929394984	0.710072168183244	0.1
9	-0.174353387144778	arm_strong	10000	-0.12450251311847	0.0554365544713991	0.0441788334798148	0.0118037691762741	0.0800421538481657	0.621	0.8873	0	0	1.02258519228185	1.04194301737127	0.7677	0.5196	0.882447665056361	0.581088696044179	0.1
9	-0.174353387144778	arm_weak	10000	-0.134451851911392	0.0902627035689753	0.0362020318851859	0.0168111321490036	0.205568361269937	0.6788	0.7578	0	0	0.990667606629047	0.999791633684053	0.6573	0.5039	0.882292280494991	0.664951174452362	0.1
9	-0.174353387144778	glm	10000	-0.180309750814341	0.0665998671692091	0.050045414688194	0.0151849923929874	0.0451748957661155	0.8113	0.9399	0	0	0.976154115669239	0.987808244795753	0.8807	0.6821	0.895353136940712	0.713267368869029	0.1
9	-0.162518929497775	arm_strong	10000	-0.115709620323094	0.0547591143411188	0.044017988105743	0.0120959799898556	0.0978448017069336	0.5729	0.8533	0.000174550532379124	0.000234384155631079	1.01630557608992	1.03625588147066	0.7784	0.5313	0.89649153429918	0.608578460096098	0.1
9	-0.162518929497775	arm_weak	9999	-0.119847955412262	0.0901239556195366	0.0341067213815504	0.0171919084070487	0.251415450458178	0.626962696269627	0.700870087008701	0.000159515074174509	0.000142694063926941	0.985927975358738	0.994637458612622	0.614761476147615	0.478747874787479	0.887382357632796	0.683076484018265	0.1
9	-0.162518929497775	glm	10000	-0.169005431767257	0.0674139497219547	0.0503743873911316	0.0155328798251909	0.0585456806639271	0.7624	0.9183	0.000262329485834208	0.000435587498638789	0.97154363045614	0.984878465759593	0.8822	0.6861	0.895986358866737	0.722204072743112	0.1
9	-0.150822889734584	arm_strong	10000	-0.106923456859831	0.0537141250506923	0.0434312919638203	0.0122300737349784	0.11747458474836	0.5191	0.8159	0	0.000122564039710749	1.00982832308246	1.03063034093802	0.7881	0.5498	0.907917549605086	0.646157617355068	0.1
9	-0.150822889734584	arm_weak	9997	-0.10666671819691	0.0880007955445047	0.0319505527162817	0.0171087684087707	0.291698268234724	0.575372611783535	0.653295988796639	0	0	0.981676003226048	0.990868804781259	0.569070721216365	0.444533360008002	0.877260083449235	0.680447098453529	0.1
9	-0.150822889734584	glm	10000	-0.157289263101933	0.0675199757836547	0.0501464033083407	0.0157614178823524	0.0739544094751423	0.7165	0.8909	0	0.000448984173307891	0.967567993061965	0.981923562537588	0.8778	0.6731	0.886810886252617	0.715568526209451	0.1
9	-0.139262067333508	arm_strong	10000	-0.0984226259235871	0.0525323771468962	0.043032144721094	0.0121242863759502	0.142832812965567	0.4629	0.7692	0	0.000260010400416017	1.00283532142074	1.02438138140442	0.8072	0.5598	0.91250810110175	0.676807072282891	0.1
9	-0.139262067333508	arm_weak	10000	-0.0930441437165301	0.0859844541283279	0.0294967453519668	0.0168247671923126	0.343908165031063	0.5135	0.5912	0.000194741966893866	0.0003382949932341	0.975887966217628	0.9856118253571	0.5164	0.397	0.874780915287244	0.671515561569689	0.1
9	-0.139262067333508	glm	10000	-0.145571576816532	0.0674039573436261	0.0501717164117445	0.0157108438941562	0.0947770074186425	0.6573	0.8569	0.000304275064658451	0.000700198389543704	0.962785558048352	0.978792964252288	0.8763	0.6754	0.879202799330595	0.718636947135022	0.1
9	-0.127833371509885	arm_strong	10000	-0.0903702265061238	0.0513871527928289	0.0426831064339905	0.0119165804555259	0.166697950988808	0.4117	0.7243	0.000242895312120476	0.00138064337981499	0.995691573209678	1.01807523476656	0.8209	0.5887	0.930289045421423	0.728427447190391	0.1
9	-0.127833371509885	arm_weak	9998	-0.0811540091953406	0.0826634268267405	0.0276411513672961	0.016778609685078	0.390226962405053	0.456691338267654	0.53630726145229	0.000219010074463425	0.000559492726594554	0.970435638891269	0.980621240895015	0.472694538907782	0.365373074614923	0.876478318002628	0.681275643416636	0.1
9	-0.127833371509885	glm	10000	-0.134521008256107	0.0678060726443577	0.05015917927726	0.0153463929430107	0.114573209789583	0.6045	0.8203	0.000992555831265509	0.00195050591247105	0.957762153051877	0.974913440321246	0.8807	0.6736	0.878246484698098	0.723881506765817	0.1
9	-0.116533816255952	arm_strong	10000	-0.0822143433934464	0.0503347918084359	0.0425752583851472	0.0122605136946215	0.197855145722801	0.3562	0.6655	0.000842223469960696	0.00165289256198347	0.989050564038895	1.01119739335014	0.8418	0.6097	0.936552498596294	0.766341096919609	0.1
9	-0.116533816255952	arm_weak	9996	-0.0693797309009521	0.0786360570571814	0.025524429720196	0.0163778889019351	0.441852495881563	0.400560224089636	0.477390956382553	0.000749250749250749	0.000838222967309304	0.965363708040961	0.975836436250092	0.416666666666667	0.328731492597039	0.865884115884116	0.688600167644593	0.1
9	-0.116533816255952	glm	10000	-0.123333007708096	0.0676889132578603	0.0505231606312596	0.0157928931150634	0.141012915474891	0.5419	0.7709	0.00110721535338623	0.0029835257491244	0.952382560233842	0.970518678020496	0.879	0.6799	0.8632589038568	0.726164223634713	0.1
9	-0.105360515657826	arm_strong	10000	-0.074683772803926	0.0486614432551087	0.0422672548002904	0.012216079138431	0.223745534264725	0.3115	0.6209	0.00224719101123596	0.00402641327105814	0.983341565034455	1.00531894080963	0.8585	0.6405	0.937078651685393	0.807376389112578	0.1
9	-0.105360515657826	arm_weak	10000	-0.0593411633051531	0.0735173034225811	0.0237471074417059	0.0157869779424574	0.485448169000247	0.3505	0.4267	0.00199714693295292	0.00210921021795172	0.961086046716295	0.971368554249182	0.3731	0.2888	0.855349500713267	0.676822123271619	0.1
9	-0.105360515657826	glm	10000	-0.112830065999796	0.0672157099061438	0.0505210482044117	0.0157289778660293	0.163599637264592	0.4917	0.7386	0.00223713646532438	0.00609260763606824	0.947727936173792	0.967269664026584	0.8819	0.6826	0.854586129753915	0.722447874356891	0.1
9	-0.0943106794712414	arm_strong	10000	-0.0680167675240318	0.0484668465771806	0.0417889131518651	0.0122237750462367	0.253109544734127	0.2698	0.5765	0.00185322461082283	0.00693842150910668	0.974783305569288	0.998659973665766	0.8742	0.6597	0.933283914010378	0.818039895923677	0.1
9	-0.0943106794712414	arm_weak	9999	-0.0512092128652948	0.0696328933983347	0.0220791456459376	0.0152429701500002	0.526849969814928	0.306430643064306	0.38043804380438	0.00261096605744125	0.00315457413249211	0.954443322282413	0.965393626420578	0.326832683268327	0.252725272527253	0.831266318537859	0.664300736067298	0.1
9	-0.0943106794712414	glm	10000	-0.10294313374315	0.0675490579196039	0.0502517257874948	0.0157058384633588	0.190577343533906	0.4435	0.693	0.00383314543404735	0.0106782106782107	0.94227744865445	0.962804301751456	0.8812	0.6797	0.831792559188275	0.702164502164502	0.1
9	-0.0833816089390511	arm_strong	10000	-0.0598824392276582	0.0472867456185079	0.0414251486119825	0.0120423043523538	0.29045194125552	0.2275	0.5083	0.00395604395604396	0.010230179028133	0.969014481278985	0.991868058075117	0.887	0.6853	0.912527472527473	0.839071414518985	0.1
9	-0.0833816089390511	arm_weak	9998	-0.0418541636806421	0.0641395821402384	0.0199423606577906	0.0140608280272343	0.579891626069124	0.256351270254051	0.320464092818564	0.00390167772142021	0.00405742821473159	0.948718420387596	0.959334887012189	0.268453690738148	0.199139827965593	0.801404603979711	0.621410736579276	0.1
9	-0.0833816089390511	glm	10000	-0.0911210087668297	0.0672489344156399	0.0501868300625512	0.0155489725757524	0.224624426853437	0.3821	0.6334	0.00549594347029573	0.0161035680454689	0.93735236167213	0.958994995861451	0.8794	0.6769	0.800837477100236	0.6806125670982	0.1
9	-0.0725706928348355	arm_strong	10000	-0.0534915366093102	0.0462853440207957	0.0410795078949547	0.0121995140671896	0.318977017247541	0.1903	0.459	0.00578034682080925	0.0161220043572985	0.9618145848057	0.985303825344557	0.8962	0.7124	0.900683131897005	0.83921568627451	0.1
9	-0.0725706928348355	arm_weak	9999	-0.0346709433206567	0.0590608985898458	0.0184783363171587	0.0134459045526002	0.621463675478851	0.216221622162216	0.273627362736274	0.00601295097132285	0.00804093567251462	0.94230834284897	0.953358230919374	0.224022402240224	0.154215421542154	0.777058279370953	0.56359649122807	0.1
9	-0.0725706928348355	glm	10000	-0.0818141379691373	0.0670511357047671	0.0500393915771759	0.0156461667949268	0.250343452577071	0.3357	0.5891	0.010128090557045	0.022746562553047	0.931989785717734	0.955039608069822	0.8731	0.674	0.760202561811141	0.647428280427771	0.1
9	-0.0618754037180875	arm_strong	10000	-0.046290233401595	0.0455947360985827	0.0409774937676244	0.0120509847942229	0.356043041967423	0.1584	0.4044	0.014520202020202	0.0264589515331355	0.956781081252162	0.979190447517902	0.9186	0.7343	0.874368686868687	0.812809099901088	0.1
9	-0.0618754037180875	arm_weak	10000	-0.0283093051777076	0.0536569112227941	0.0172011069009833	0.0124467648212552	0.659704367918224	0.1794	0.2347	0.0133779264214047	0.0144865786109928	0.938637785812925	0.94938899419108	0.1817	0.1211	0.708472686733556	0.515977844056242	0.1
9	-0.0618754037180875	glm	10000	-0.0710480739847864	0.066861678750159	0.0502135990246344	0.0154994409867841	0.285974710929605	0.2855	0.534	0.0185639229422067	0.0350187265917603	0.928218433682818	0.951779272248345	0.8794	0.6748	0.71138353765324	0.598314606741573	0.1
9	-0.0512932943875506	arm_strong	10000	-0.0390124271256493	0.0452934447994325	0.0407115250794783	0.0120332494181017	0.393684623813762	0.1284	0.3506	0.0257009345794393	0.051625784369652	0.950527289667773	0.975022509366433	0.922	0.7567	0.818535825545171	0.756988020536224	0.1
9	-0.0512932943875506	arm_weak	9999	-0.0221898865888452	0.0488114931876148	0.0158464103341102	0.0113654826448827	0.699853806877639	0.145414541454145	0.193019301930193	0.0247592847317744	0.0290155440414508	0.933767504685625	0.945555661269142	0.145914591459146	0.082008200820082	0.660247592847318	0.424870466321244	0.1
9	-0.0512932943875506	glm	10000	-0.0599694577583761	0.0669644247567866	0.0501521686871165	0.0154725311791739	0.322252093272506	0.2394	0.4727	0.0325814536340852	0.0670615612439179	0.925214569020711	0.95170426373442	0.8786	0.6802	0.659565580618212	0.529299767294267	0.1
9	-0.0408219945202552	arm_strong	10000	-0.0321257936538698	0.0445929369706577	0.040567882784672	0.0121440831848833	0.424821441761525	0.1089	0.3094	0.0422405876951331	0.0791855203619909	0.947515243194651	0.972062638606542	0.9361	0.7676	0.768595041322314	0.665158371040724	0.1
9	-0.0408219945202552	arm_weak	9997	-0.0174322971328593	0.0439003833586893	0.0148199460921798	0.0103713760954957	0.731465182975159	0.123236971091327	0.160348104431329	0.0413961038961039	0.0474111041796631	0.931508506595297	0.942028818804102	0.145843753125938	0.0496148844653396	0.55275974025974	0.30817217716781	0.1
9	-0.0408219945202552	glm	10000	-0.0494924792967345	0.0667999363581329	0.05015014605255	0.0155932941754539	0.352943330827887	0.2008	0.4248	0.0527888446215139	0.0918079096045198	0.923927532754903	0.950739103529904	0.8761	0.6866	0.544322709163347	0.466572504708098	0.1
9	-0.0304592074847086	arm_strong	10000	-0.0259236926649284	0.0446297586418844	0.0405380406414653	0.012183545853109	0.444418812013739	0.0853	0.2748	0.0867526377491207	0.123362445414847	0.947687799024027	0.970374089680429	0.9374	0.7814	0.628370457209848	0.569505094614265	0.1
9	-0.0304592074847086	arm_weak	9999	-0.012966860150097	0.0397872125581268	0.0141297472281537	0.00964578726936703	0.753870635949473	0.0981098109810981	0.136913691369137	0.0886850152905199	0.100803506208912	0.935251325207129	0.946221588402674	0.310731073107311	0.0408040804080408	0.45158002038736	0.22936449963477	0.1
9	-0.0304592074847086	glm	10000	-0.0400957472040055	0.0673577412506743	0.0502837751230671	0.0156145151703763	0.371258485783888	0.179	0.3968	0.104469273743017	0.149697580645161	0.930406127184949	0.954892435435028	0.8777	0.6769	0.474301675977654	0.360887096774194	0.1
9	-0.0202027073175195	arm_strong	10000	-0.0186759896606998	0.0441286570782058	0.0403036887090412	0.0122473466997044	0.464960769228579	0.0674	0.2429	0.13353115727003	0.205022643062989	0.950255158019443	0.975213917774882	0.9432	0.7901	0.498516320474777	0.417044051049815	0.1
9	-0.0202027073175195	arm_weak	10000	-0.00875191471690585	0.0353331822098343	0.0133356930765655	0.00862218994783385	0.776947635710249	0.078	0.1124	0.137179487179487	0.164590747330961	0.940199391168103	0.952820347317671	0.6949	0.1823	0.317948717948718	0.125444839857651	0.1
9	-0.0202027073175195	glm	10000	-0.0289335361179948	0.0671306774019972	0.0501274600172185	0.0156753797606403	0.390757180566948	0.1482	0.3623	0.170715249662618	0.22412365443003	0.940805018315371	0.964026783967236	0.8795	0.6783	0.338731443994602	0.258073419817831	0.1
9	-0.0100503358535015	arm_strong	10000	-0.0123157438269347	0.044162312683251	0.040274351867159	0.0121570138943116	0.481340655047229	0.0629	0.2255	0.217806041335453	0.276718403547672	0.957268888201795	0.97771015174782	0.9429	0.792	0.26550079491256	0.235920177383592	0.1
9	-0.0100503358535015	arm_weak	10000	-0.00609922859518417	0.0335994610979176	0.013021798133337	0.00822314800787925	0.788711704005815	0.0722	0.1021	0.220221606648199	0.242899118511263	0.949542631075945	0.959531227329847	0.9251	0.7774	0.14404432132964	0.0156709108716944	0.1
9	-0.0100503358535015	glm	10000	-0.0190738711952285	0.0673370620314104	0.0501852971230212	0.0155920165767508	0.407352653072454	0.1327	0.3418	0.247927656367747	0.299297834991223	0.952304561487998	0.970949859554725	0.8779	0.6764	0.165787490580256	0.130778232884728	0.1
10	-0.693147180559945	arm_strong	10000	-0.59113208292124	0.0726612725692781	0.051925312880735	0.0146789405618188	2.05925396616044e-05	1	1	0	0	1.11033793208863	1.11033793208863	0.5875	0.3232	0.5875	0.3232	0.1
10	-0.693147180559945	arm_weak	10000	-0.64157394355723	0.0649941564390138	0.0507186414704721	0.0144341581913583	4.87847012085177e-06	1	1	0	0	1.05515302236206	1.05515302236206	0.7982	0.5741	0.7982	0.5741	0.1
10	-0.693147180559945	glm	10000	-0.650373336884293	0.0643466846925021	0.0510369029722156	0.0146948383149871	4.07734297619041e-06	1	1	0	0	1.04586438095076	1.04586438095076	0.8234	0.6115	0.8234	0.6115	0.1
10	-0.644357016390513	arm_strong	10000	-0.54630488360399	0.0743238024497134	0.0517613199820728	0.014528495197976	4.97901437680816e-05	1	1	0	0	1.10608892735725	1.10608892735725	0.6031	0.3535	0.6031	0.3535	0.1
10	-0.644357016390513	arm_weak	10000	-0.598887153488989	0.0658240922878073	0.0505243628011629	0.0143865349567934	1.06046533866008e-05	1	1	0	0	1.04879184247491	1.04879184247491	0.8144	0.596	0.8144	0.596	0.1
10	-0.644357016390513	glm	10000	-0.608286969321746	0.0649124590911922	0.0508902316654418	0.0146920261012062	8.35382315460205e-06	1	1	0	0	1.03891559867061	1.03891559867061	0.8417	0.6357	0.8417	0.6357	0.1
10	-0.59783700075562	arm_strong	10000	-0.505228241692684	0.073359582028166	0.0509727119924672	0.0141169572220417	7.64030705634904e-05	0.9999	1	0	0	1.09995354491838	1.10000128429417	0.6203	0.3645	0.62036203620362	0.3645	0.1
10	-0.59783700075562	arm_weak	10000	-0.558782329881544	0.0651123137078382	0.0497419602385584	0.0140600434411999	1.50598305090082e-05	1	1	0	0	1.04203581234032	1.04203581234032	0.8271	0.6174	0.8271	0.6174	0.1
10	-0.59783700075562	glm	10000	-0.56855553597901	0.0641496930430444	0.0501427844546834	0.0143888592499003	1.1781891307045e-05	1	1	0	0	1.03183570208515	1.03183570208515	0.8513	0.6553	0.8513	0.6553	0.1
10	-0.553385238184787	arm_strong	10000	-0.464549422263963	0.0751013729481092	0.0506590763122778	0.0138941335574508	0.000133834255275728	1	1	0	0	1.0959981662978	1.0959981662978	0.6306	0.3789	0.6306	0.3789	0.1
10	-0.553385238184787	arm_weak	10000	-0.519999396737682	0.0658655820595456	0.0494392189569688	0.0139828410096465	2.83004842233379e-05	1	1	0	0	1.03619645232191	1.03619645232191	0.8441	0.6241	0.8441	0.6241	0.1
10	-0.553385238184787	glm	10000	-0.530444355497252	0.0645402849729996	0.0499010688403435	0.0143693131440731	2.13843963126258e-05	1	1	0	0	1.02533942181517	1.02533942181517	0.8657	0.6634	0.8657	0.6634	0.1
10	-0.510825623765991	arm_strong	10000	-0.423442790932611	0.0746375134244678	0.0504201783321149	0.0136262007779218	0.000267012877858027	1	1	0	0	1.09436684003557	1.09436684003557	0.6372	0.3849	0.6372	0.3849	0.1
10	-0.510825623765991	arm_weak	10000	-0.480332298187737	0.066045768925557	0.0492977091658446	0.0138825367652295	5.7286159457886e-05	1	1	0	0	1.0332147784948	1.0332147784948	0.8425	0.6283	0.8425	0.6283	0.1
10	-0.510825623765991	glm	10000	-0.491625162062215	0.0645178684173499	0.0498395293794017	0.0143357656525303	4.06587369868253e-05	1	1	0	0	1.02150834454156	1.02150834454156	0.8687	0.669	0.8687	0.669	0.1
10	-0.470003629245736	arm_strong	10000	-0.386273584565971	0.0733219652396918	0.0498984938322675	0.0134660145681133	0.000456798719022776	0.9999	1	0	0	1.09023368590403	1.09026689820034	0.6546	0.3991	0.654665466546655	0.3991	0.1
10	-0.470003629245736	arm_weak	10000	-0.443829651362581	0.0658119125545226	0.0489165475539189	0.0139115385171889	0.000106783506747118	1	1	0	0	1.02874619379724	1.02874619379724	0.8504	0.6431	0.8504	0.6431	0.1
10	-0.470003629245736	glm	10000	-0.455970336956482	0.0639396369633258	0.0495490009040898	0.0144456319052879	7.27024533166239e-05	1	1	0	0	1.01620577342482	1.01620577342482	0.8774	0.6828	0.8774	0.6828	0.1
10	-0.430782916092454	arm_strong	10000	-0.348680270985177	0.0738636916915952	0.0492492838724289	0.012740615758543	0.000829008695365967	0.9996	1	0	0	1.0884171675997	1.0885339321965	0.6446	0.3995	0.644857943177271	0.3995	0.1
10	-0.430782916092454	arm_weak	10000	-0.406457138547484	0.0670686357728285	0.0484561958955549	0.0133768531574112	0.000285769968121067	0.9998	0.9999	0	0	1.0268471315224	1.02688477562071	0.8522	0.6383	0.852370474094819	0.638363836383638	0.1
10	-0.430782916092454	glm	10000	-0.419574462972543	0.0645462838431406	0.0492055246795848	0.0139869426426141	0.000137603100008652	1	1	0	0	1.0133796741498	1.0133796741498	0.88	0.6788	0.88	0.6788	0.1
10	-0.393042588109607	arm_strong	10000	-0.313881416345495	0.0722950200523253	0.0487640097489827	0.012599839166951	0.00152804621848279	0.998	1	0	0	1.08477775531619	1.08520742079404	0.6563	0.407	0.65751503006012	0.407	0.1
10	-0.393042588109607	arm_weak	10000	-0.371039596564959	0.0677696115376674	0.0482419724665225	0.0134044528959172	0.000836031583330448	0.9987	0.9995	0	0	1.02416130019717	1.02438021988524	0.8525	0.6409	0.85360969260038	0.641220610305153	0.1
10	-0.393042588109607	glm	10000	-0.385572791437021	0.0643141999506136	0.0491865152019154	0.0141847752298315	0.000287707108249185	0.9999	1	0	0	1.00955644815453	1.00958160006269	0.8846	0.6862	0.884688468846885	0.6862	0.1
10	-0.356674943938732	arm_strong	10000	-0.280801121974075	0.0706959458039165	0.0481331016412994	0.0122593806777308	0.0026725356923597	0.9959	0.9997	0	0	1.08071788068686	1.08143840348708	0.6583	0.4154	0.660909729892559	0.415524657397219	0.1
10	-0.356674943938732	arm_weak	10000	-0.336214927581402	0.0690506471840542	0.0479201003653554	0.0132631056419013	0.00173365422482342	0.9976	0.9989	0	0	1.02238624226972	1.02267732970528	0.8457	0.635	0.847534081796311	0.635699269196116	0.1
10	-0.356674943938732	glm	10000	-0.352333643547196	0.0647525802763292	0.0490996990016471	0.0141712501726393	0.000567467322804669	0.9994	1	0	0	1.00630962728474	1.00645657935358	0.8816	0.6808	0.882029217530518	0.6808	0.1
10	-0.342490308946776	arm_strong	10000	-0.268972054636492	0.0690201823710831	0.0477512520983906	0.0121123520921121	0.00351022821950376	0.9898	0.9999	0	0	1.07704262119804	1.07882084351914	0.6685	0.4222	0.674984845423318	0.422242224222422	0.1
10	-0.342490308946776	arm_weak	10000	-0.322875564558119	0.0700588072930704	0.047535612826687	0.0131536216702816	0.00391866164239437	0.9932	0.9964	0	0	1.02022092442841	1.02097265443248	0.8524	0.6477	0.858135320177205	0.650040144520273	0.1
10	-0.342490308946776	glm	10000	-0.339945573124773	0.0639754220083845	0.0489554516454923	0.0141544904669007	0.000830815640134416	0.9986	0.9999	0	0	1.00432299524829	1.00457062804372	0.8873	0.6939	0.887842980172241	0.693969396939694	0.1
10	-0.328504066972036	arm_strong	10000	-0.25614627654587	0.0683055829892077	0.0472974971746916	0.0120332900432834	0.00417738679660593	0.9867	0.9998	0	0	1.07541355006419	1.07749830594798	0.6708	0.423	0.678727070031418	0.423084616923385	0.1
10	-0.328504066972036	arm_weak	10000	-0.308707246461796	0.0701841558658371	0.0472669792452186	0.0131087710723945	0.00399834771184118	0.9922	0.9968	0	0	1.02041825436121	1.02137593345597	0.8438	0.635	0.850030235839549	0.637038523274478	0.1
10	-0.328504066972036	glm	10000	-0.326412377806308	0.0641539056985935	0.0487671058416063	0.014177910851635	0.00100481910473856	0.9987	0.9999	0	0	1.00388365294407	1.00412851072534	0.8831	0.6862	0.884049264043256	0.686268626862686	0.1
10	-0.3147107448397	arm_strong	10000	-0.242864432055729	0.0670877546119252	0.0472306693050856	0.0119304136505291	0.00535083416245196	0.9807	0.9993	0	0	1.07401021300717	1.0767624046522	0.6741	0.4187	0.685224839400428	0.418993295306715	0.1
10	-0.3147107448397	arm_weak	10000	-0.294072273520002	0.0715533839173706	0.0471941966421061	0.013139900241498	0.00680996811923863	0.9869	0.9937	0	0	1.0199936053604	1.02134602840242	0.8414	0.6325	0.851555375417975	0.636510013082419	0.1
10	-0.3147107448397	glm	10000	-0.313096954476538	0.064177923422828	0.0489976166401158	0.0142288016994625	0.00141223566462008	0.997	1	0	0	1.0031420286905	1.00367887019406	0.8837	0.6949	0.884954864593781	0.6949	0.1
10	-0.301105092783922	arm_strong	10000	-0.230545574645561	0.0667069053072973	0.0469028338404884	0.0118420978681773	0.00707204951598026	0.9713	0.9979	0	0	1.07152671640504	1.07509431521432	0.6753	0.4292	0.691135591475342	0.430103216755186	0.1
10	-0.301105092783922	arm_weak	9999	-0.279756683239534	0.0735601377381332	0.0468577468309262	0.0131188349323524	0.0106505948353769	0.979297929792979	0.989298929892989	0	0	1.01914040712257	1.02091856280744	0.834883488348835	0.623562356235624	0.850490196078431	0.630307319045693	0.1
10	-0.301105092783922	glm	10000	-0.300061897517	0.0648326458105293	0.049023462091606	0.0142279403074307	0.00207062639417672	0.9932	0.9996	0	0	1.00194784299115	1.00304588461296	0.8815	0.6835	0.884414015304068	0.683773509403761	0.1
10	-0.287682072451781	arm_strong	10000	-0.220034641628371	0.0649970195300833	0.0463105954641698	0.0117548730910317	0.0085684748020401	0.9633	0.9978	0	0	1.0674400413774	1.07183639791868	0.6865	0.4321	0.706944876985363	0.433052715975145	0.1
10	-0.287682072451781	arm_weak	10000	-0.266115494220211	0.0744263167107022	0.0461750320149449	0.0131772025211395	0.0150989195281601	0.9728	0.9841	0	0	1.01788982336357	1.01979762821973	0.83	0.6257	0.850945723684211	0.635809368966568	0.1
10	-0.287682072451781	glm	10000	-0.287685418631673	0.0639541157968022	0.0487070322463848	0.0142742275672461	0.00265826774890593	0.9908	0.9994	0	0	1.00049440171847	1.00189458784026	0.8808	0.6879	0.884335890189746	0.688312987792676	0.1
10	-0.27443684570176	arm_strong	10000	-0.20783635921207	0.0651560692724988	0.0461872871458689	0.0115070474943829	0.0115158945382505	0.9461	0.9959	0	0	1.06451468085616	1.07043113160695	0.6844	0.435	0.712715357784589	0.436790842454062	0.1
10	-0.27443684570176	arm_weak	9998	-0.251539377403795	0.0782948651777257	0.0457735613737329	0.0130973128739258	0.0232358900415502	0.957891578315663	0.974494898979796	0	0	1.01626574257973	1.01895214066199	0.814562912582516	0.605721144228846	0.84608958964185	0.621574463717541	0.1
10	-0.27443684570176	glm	10000	-0.275177827753273	0.0654623148337617	0.0489727073270864	0.0141129303229755	0.00395661481012832	0.9858	0.9983	0	0	0.999164413726895	1.00100947501506	0.8767	0.6799	0.881010346926354	0.681057798257037	0.1
10	-0.261364764134408	arm_strong	10000	-0.196755797963999	0.0625848348236425	0.0459256439503931	0.0115685073703287	0.0142426156812185	0.9284	0.9928	0	0	1.06064243534725	1.06768839163641	0.6977	0.4478	0.73287376130978	0.451047542304593	0.1
10	-0.261364764134408	arm_weak	10000	-0.237252330381624	0.0782922544572906	0.0453353972586027	0.0133412803692376	0.0301768317204575	0.9426	0.9668	0	0	1.01480631900616	1.01851572879135	0.817	0.6062	0.857733927434755	0.627016963177493	0.1
10	-0.261364764134408	glm	10000	-0.262734100587786	0.0639988258601977	0.049078561429234	0.0142737732192301	0.00518607773618875	0.9805	0.9974	0	0	0.99772640456842	1.00011524524436	0.8825	0.6969	0.88934217236104	0.698716663324644	0.1
10	-0.2484613592985	arm_strong	10000	-0.187194929988623	0.06188002371531	0.0455501255478461	0.0113878221383264	0.0171254760906043	0.9136	0.9898	0	0	1.05576912224842	1.06370772885371	0.7154	0.4555	0.75842819614711	0.460193978581532	0.1
10	-0.2484613592985	arm_weak	10000	-0.224634072633205	0.0804379490197487	0.0445918143356471	0.0135457515413087	0.0401806105522332	0.9302	0.9544	0	0	1.01210345058863	1.01561357692141	0.8064	0.608	0.858632552139325	0.637049455155071	0.1
10	-0.2484613592985	glm	10000	-0.251819720058393	0.0645843926662046	0.0489814140328043	0.0141242412509391	0.00652603315986428	0.9723	0.9967	0	0	0.994704628315517	0.998079593362655	0.8826	0.6836	0.890671603414584	0.685763017959266	0.1
10	-0.23572233352107	arm_strong	10000	-0.176788084169183	0.0613857589491244	0.0451699432785976	0.0113403274524858	0.0226599371576259	0.8818	0.9829	0	0	1.05055123832194	1.06032102602058	0.7156	0.4603	0.77114992061692	0.468308067962153	0.1
10	-0.23572233352107	arm_weak	9998	-0.209729621272242	0.0838510701296893	0.043500073141106	0.013778441058034	0.0561704459722202	0.900980196039208	0.935387077415483	0	0	1.00922255003824	1.01412337982544	0.784256851370274	0.582916583316663	0.857460035523979	0.623182207014542	0.1
10	-0.23572233352107	glm	10000	-0.239518668357593	0.065625963248568	0.0489757869265537	0.0141850655692469	0.00978315791452233	0.9594	0.9917	0	0	0.992803223298878	0.996804941863969	0.8781	0.6815	0.887221179904107	0.686800443682565	0.1
10	-0.22314355131421	arm_strong	10000	-0.165712107231752	0.0592739299616702	0.0448805342307994	0.0112799944152318	0.0280225801670286	0.8478	0.9759	0	0	1.04645754148629	1.05790193194415	0.7328	0.4701	0.79865534324133	0.481709191515524	0.1
10	-0.22314355131421	arm_weak	9999	-0.19475397646113	0.084679789493584	0.0425431404354028	0.0142046569938907	0.0729878406137051	0.872687268726873	0.914891489148915	0	0	1.00720262717576	1.01284728878892	0.775577557755776	0.584658465846585	0.868553747421499	0.639046786182772	0.1
10	-0.22314355131421	glm	10000	-0.227263698572222	0.0645552833310393	0.049085802857043	0.0141906325061131	0.0125289578900123	0.9449	0.9902	0	0	0.990938809413054	0.996228985839054	0.8863	0.6881	0.89702614033231	0.69420319127449	0.1
10	-0.210721031315653	arm_strong	10000	-0.155421009637433	0.0586979108605129	0.0445488993765456	0.0113030600638811	0.0353939571855117	0.8124	0.9638	0	0	1.0416575491651	1.05442331854549	0.7288	0.4799	0.804406696208764	0.497613612782735	0.1
10	-0.210721031315653	arm_weak	9997	-0.179481237015872	0.08690612837611	0.0412799332758204	0.0147369428337542	0.0964823150641721	0.836450935280584	0.885665699709913	0	0	1.00450163310956	1.01070473281538	0.749724917475243	0.560868260478143	0.865462807940684	0.633273096905353	0.1
10	-0.210721031315653	glm	10000	-0.214778739016971	0.0656493775228451	0.049158378562044	0.0141808291705021	0.0169374043346661	0.9215	0.9842	0	0	0.988456385191773	0.995473760937721	0.8756	0.6739	0.891264243081932	0.68360089412721	0.1
10	-0.198450938723838	arm_strong	10000	-0.14627706447113	0.0569286661788805	0.0440547054951612	0.0111533345639269	0.0437327464247649	0.7773	0.951	0	0	1.03583143656014	1.04983135678853	0.7506	0.5037	0.835070114498906	0.529022082018927	0.1
10	-0.198450938723838	arm_weak	9998	-0.165984318989049	0.0873190317295652	0.039770960789431	0.0149695172416195	0.119968536047128	0.803260652130426	0.856671334266853	0	0	1.00076724961364	1.00730397865367	0.734746949389878	0.549609921984397	0.87573154028141	0.641564506713368	0.1
10	-0.198450938723838	glm	10000	-0.203613863024966	0.0649066921338916	0.0489752587329493	0.0141015057726545	0.0225033529931319	0.8971	0.9762	0	0	0.985055241745145	0.993181175803481	0.8817	0.6832	0.898227622338647	0.696578569965171	0.1
10	-0.186329578191493	arm_strong	10000	-0.136551283442264	0.0549124338233627	0.0437627293108677	0.0111601149493119	0.0532219859828668	0.7321	0.9353	0	0	1.03070780655908	1.04599392019786	0.7596	0.5141	0.851249829258298	0.548273281300118	0.1
10	-0.186329578191493	arm_weak	9996	-0.150953598738911	0.0874834028575855	0.0382125526735895	0.0154210839952251	0.149108519679907	0.75890356142457	0.82062825130052	0	0	0.997700330621903	1.00506987537393	0.706182472989196	0.529011604641857	0.880042182968626	0.644642204071681	0.1
10	-0.186329578191493	glm	10000	-0.191855596481287	0.0640784522678787	0.0490769215977873	0.0141568777960346	0.0285464252914999	0.8694	0.9684	0	0.000206526228831062	0.982346208444509	0.991836376335762	0.8872	0.6851	0.900046008741661	0.70239570425444	0.1
10	-0.174353387144778	arm_strong	10000	-0.127560686897055	0.0542965226620592	0.0432783148200537	0.0113207554330187	0.0666886363696327	0.6841	0.9112	0	0.000109745390693591	1.02462952290669	1.04083198748428	0.7739	0.5274	0.870632948399357	0.573200175592625	0.1
10	-0.174353387144778	arm_weak	9999	-0.137111289287109	0.087711809987828	0.0363389743087875	0.0158257288729891	0.183309650373876	0.711171117111711	0.778577857785779	0	0	0.993351375761064	1.00104265070501	0.673767376737674	0.517951795179518	0.880466882295036	0.665253692999358	0.1
10	-0.174353387144778	glm	10000	-0.180476277035241	0.0646654130706252	0.0489380653108451	0.0143963996283455	0.0384575019550757	0.8346	0.9518	0.000119817876827223	0.000210128178188695	0.978563759016715	0.989128570455133	0.8768	0.6866	0.891445003594536	0.712964908594242	0.1
10	-0.162518929497775	arm_strong	10000	-0.118647811261565	0.0532657662023521	0.0429313625409609	0.0111758879740365	0.0827363700932428	0.6249	0.8841	0	0.000113109376767334	1.01741413723717	1.03567015546011	0.7903	0.5449	0.894863178108497	0.607397353240584	0.1
10	-0.162518929497775	arm_weak	9998	-0.122688147678925	0.0875435770506077	0.0343490124098118	0.0161494125440564	0.224752990211917	0.650530106021204	0.72754550910182	0	0	0.987766660658559	0.996910294950799	0.633926785357071	0.482696539307862	0.883610086100861	0.663458894693429	0.1
10	-0.162518929497775	glm	10000	-0.169038501569808	0.0648504123175595	0.0489603829172638	0.0141981949652705	0.0504110908219598	0.7922	0.9349	0.000126230749810654	0.000213926623168253	0.974362223791402	0.986745180373807	0.879	0.6817	0.893713708659429	0.714194031447214	0.1
10	-0.150822889734584	arm_strong	10000	-0.109773623295746	0.0518095267303587	0.0426423026806406	0.0110301834560838	0.0998098973943326	0.5783	0.8458	0	0	1.01198932709074	1.0300775342559	0.8064	0.5637	0.912675082137299	0.648616694253961	0.1
10	-0.150822889734584	arm_weak	9998	-0.109215737206456	0.085580014343083	0.0325519691260886	0.0163460580924906	0.264600201542694	0.603920784156831	0.678935787157432	0	0	0.984388042644953	0.99316668845095	0.599119823964793	0.464792958591718	0.89052666445843	0.684590453741897	0.1
10	-0.150822889734584	glm	10000	-0.157528538919574	0.0644547975684569	0.0490189723040169	0.0140006973782341	0.0632689363777884	0.7449	0.9073	0	0.000220434255483302	0.970053677229665	0.983923158700243	0.8845	0.6839	0.898778359511344	0.721040449685881	0.1
10	-0.139262067333508	arm_strong	10000	-0.101305519457074	0.0502982121775942	0.0423513495304624	0.0110518438116782	0.122151467440463	0.5185	0.8082	0	0.000123731749566939	1.00532623705673	1.02429772788479	0.822	0.5871	0.929218900675024	0.693887651571393	0.1
10	-0.139262067333508	arm_weak	9999	-0.0960500929031439	0.0830811002133415	0.0305105359013881	0.0163467299109198	0.30948739933935	0.543854385438544	0.625662566256626	0	0	0.979542272205516	0.989240777337071	0.551655165516552	0.431743174317432	0.885987495402722	0.690057544757033	0.1
10	-0.139262067333508	glm	10000	-0.146442360033623	0.0641429481904578	0.0490910448421589	0.0140390199589367	0.0815015289521328	0.6952	0.8784	0	0.000341530054644809	0.965697339329562	0.980401389148303	0.8853	0.6875	0.893699654775604	0.734061930783242	0.1
10	-0.127833371509885	arm_strong	10000	-0.0933993223133366	0.049675671889199	0.0418657813372402	0.0110898971959316	0.144373779029736	0.463	0.7651	0	0.000653509345183636	0.998132515055064	1.0181763082667	0.8368	0.6069	0.934125269978402	0.728662919879754	0.1
10	-0.127833371509885	arm_weak	9998	-0.0841321649573278	0.0805678128248554	0.0283122396291687	0.0160874029594237	0.355702719007195	0.486897379475895	0.570114022804561	0	0	0.973956149108039	0.984158506475601	0.502000400080016	0.396579315863173	0.877773212818406	0.695614035087719	0.1
10	-0.127833371509885	glm	10000	-0.135651217877561	0.064209564882113	0.0488853377971672	0.0141182492997187	0.0996072245222756	0.6432	0.8479	0.00015547263681592	0.00117938436136337	0.961235465845667	0.976991808981804	0.8793	0.6834	0.87919776119403	0.72956716593938	0.1
10	-0.116533816255952	arm_strong	10000	-0.0850976214484654	0.0490754594213344	0.0415016020772992	0.0112557338208909	0.174174251123382	0.4099	0.716	0.000731885825811174	0.00153631284916201	0.990975676370107	1.01183206925948	0.8461	0.6272	0.942668943644791	0.77304469273743	0.1
10	-0.116533816255952	arm_weak	9995	-0.0726819376361909	0.0771947070741085	0.0262515298739617	0.0160523842074126	0.406832160100082	0.432016008004002	0.509854927463732	0.000694766095414544	0.000784929356357928	0.96831621131797	0.978334708768651	0.451725862931466	0.348874437218609	0.876563223714683	0.684262166405024	0.1
10	-0.116533816255952	glm	10000	-0.12421488907551	0.0651424990898588	0.0487939075013205	0.0142307566050766	0.125760455363089	0.5823	0.8074	0.000686931135153701	0.0024770869457518	0.955721881545898	0.973341074810005	0.8786	0.6744	0.873261205564142	0.723680951201387	0.1
10	-0.105360515657826	arm_strong	10000	-0.0770058860549559	0.0478048234952938	0.0411942190885667	0.0110412806234909	0.205039929724503	0.3568	0.6568	0.000560538116591928	0.00197929354445798	0.984709200667073	1.00512012676757	0.863	0.6448	0.950112107623318	0.807856272838002	0.1
10	-0.105360515657826	arm_weak	9998	-0.0615193858431028	0.0724413807837126	0.024151510327699	0.0153698031506578	0.457951680125494	0.372974594918984	0.450690138027606	0.00053633681952266	0.000443852640923213	0.963289916238602	0.973747898819659	0.397279455891178	0.308861772354471	0.865647626709574	0.685308477585442	0.1
10	-0.105360515657826	glm	10000	-0.112934564529536	0.0643124459942592	0.0487881105337795	0.0140013709337159	0.152448538303386	0.5208	0.7527	0.00115207373271889	0.0030556662681015	0.950648118089192	0.968888343796981	0.8838	0.6803	0.862519201228879	0.721402949382224	0.1
10	-0.0943106794712414	arm_strong	10000	-0.0695653271092186	0.0466121816806044	0.0411407456463009	0.0112149963627326	0.239420913895822	0.2985	0.5998	0.00100502512562814	0.00466822274091364	0.976951207837112	0.998724298854723	0.8814	0.6732	0.939698492462312	0.832277425808603	0.1
10	-0.0943106794712414	arm_weak	9998	-0.0508760014275392	0.0679288409917546	0.0219675870054744	0.0146021673685522	0.516391780415115	0.315063012602521	0.381476295259052	0.000634920634920635	0.00157315154693235	0.956778605887324	0.966879311231892	0.329365873174635	0.259051810362072	0.840952380952381	0.6790770844258	0.1
10	-0.0943106794712414	glm	10000	-0.102605256435199	0.0638814145621597	0.0490661905878024	0.0142493666571223	0.183181252504747	0.4597	0.7025	0.00195779856428105	0.00612099644128114	0.945059990102213	0.964576633719359	0.8801	0.6887	0.833369588862302	0.719003558718861	0.1
10	-0.0833816089390511	arm_strong	10000	-0.0617055323833853	0.0458851959436055	0.0408320913580884	0.0112209204792189	0.273442384001921	0.2459	0.5412	0.00284668564457096	0.00646711012564671	0.970440177851198	0.992285628823427	0.8923	0.6937	0.930052867019113	0.855321507760532	0.1
10	-0.0833816089390511	arm_weak	10000	-0.0418486208037483	0.0621838975647539	0.0202744591537922	0.0139732218728054	0.563126205759354	0.2601	0.3301	0.00269127258746636	0.00302938503483793	0.952021602530501	0.96320784460145	0.2818	0.2163	0.816993464052288	0.655255983035444	0.1
10	-0.0833816089390511	glm	10000	-0.0914534658404952	0.0639636924383391	0.049007846111345	0.0141847153475052	0.213895883723712	0.4014	0.6542	0.00323866467364225	0.00993579944970957	0.940032856584438	0.961061428627787	0.8877	0.6879	0.826357747882412	0.704066034851727	0.1
10	-0.0725706928348355	arm_strong	10000	-0.0549107456579794	0.0458335985340504	0.0406086023136446	0.0113043921495197	0.308019418258082	0.2103	0.4828	0.00475511174512601	0.0128417564208782	0.962670366738137	0.985153011049394	0.9014	0.7169	0.90489776509748	0.839892294946147	0.1
10	-0.0725706928348355	arm_weak	9998	-0.0352202052881697	0.0581865389645974	0.0187105525933972	0.0130787416186945	0.606185651667634	0.220544108821764	0.282856571314263	0.00408163265306122	0.00424328147100424	0.944272710211033	0.955622281250173	0.230646129225845	0.167433486697339	0.765079365079365	0.591937765205092	0.1
10	-0.0725706928348355	glm	10000	-0.0815706434339527	0.0646839316607896	0.0489632437367361	0.0143013647909146	0.246321631002108	0.3456	0.6008	0.00578703703703704	0.0216378162450067	0.933674164261672	0.957051286239818	0.8763	0.6771	0.774305555555556	0.652463382157124	0.1
10	-0.0618754037180875	arm_strong	10000	-0.0479721582683105	0.0450142970764814	0.0404143747835446	0.0112257358414917	0.342066013945934	0.1746	0.4312	0.0108820160366552	0.0250463821892393	0.956701270340214	0.979686803103664	0.9175	0.7422	0.884306987399771	0.813311688311688	0.1
10	-0.0618754037180875	arm_weak	9998	-0.0283899550950322	0.0530656232778281	0.0172859463681933	0.0121984491132535	0.647963133369122	0.183636727345469	0.2375475095019	0.0103485838779956	0.0122105263157895	0.93956519003986	0.951060192479682	0.186937387477495	0.125325065013003	0.730936819172113	0.527578947368421	0.1
10	-0.0618754037180875	glm	10000	-0.071619372528629	0.0645136253796919	0.0489670714204022	0.0141550439890358	0.278054232391011	0.3009	0.5411	0.0136257892987704	0.0352984660875993	0.930248851184035	0.953194902401079	0.876	0.6925	0.727816550348953	0.616706708556644	0.1
10	-0.0512932943875506	arm_strong	10000	-0.0399806289824073	0.0441616209238581	0.0402630498772497	0.0112102539641918	0.382287395233842	0.1374	0.3728	0.0196506550218341	0.0407725321888412	0.952582326103446	0.975147549944674	0.9287	0.7572	0.837700145560408	0.783530042918455	0.1
10	-0.0512932943875506	arm_weak	9998	-0.0217099258742047	0.0464165602197135	0.0158730773201995	0.0110064095828271	0.692109730916146	0.145729145829166	0.19123824764953	0.0171585449553878	0.0198744769874477	0.936971697951974	0.947419863266484	0.147029405881176	0.0903180636127225	0.683596431022649	0.472280334728033	0.1
10	-0.0512932943875506	glm	10000	-0.0598769475624637	0.0640508611682233	0.0490249248655425	0.0141302243498255	0.316456580383178	0.2465	0.4816	0.0259634888438134	0.0525332225913621	0.92721919245054	0.951464293621658	0.8853	0.6842	0.68762677484787	0.552117940199336	0.1
10	-0.0408219945202552	arm_strong	10000	-0.0327002603502409	0.0440144959656753	0.0402939099094319	0.011319389093566	0.41984422335361	0.1097	0.3189	0.0446672743846855	0.0736908121668235	0.947741503354659	0.971742112252583	0.9327	0.7709	0.756608933454877	0.686108497961743	0.1
10	-0.0408219945202552	arm_weak	9997	-0.0162838992940848	0.041855482421511	0.014775631204807	0.0100686993967233	0.730875873206593	0.113534060218065	0.151745523657097	0.0405286343612335	0.052076466710613	0.93213948580374	0.944605958390727	0.137741322396719	0.0516154846453936	0.566519823788546	0.339485827290705	0.1
10	-0.0408219945202552	glm	10000	-0.0491076101153877	0.0644754463870731	0.0492577017425009	0.0142454409784421	0.353163488233659	0.202	0.4283	0.0594059405940594	0.0908241886528134	0.927697554957715	0.951988919463805	0.8829	0.6926	0.583168316831683	0.484473499883259	0.1
10	-0.0304592074847086	arm_strong	10000	-0.0261559377671535	0.0435466921285685	0.04000162542028	0.011368183121831	0.44097587832586	0.0941	0.2825	0.0658873538788523	0.12212389380531	0.9473140298534	0.971457391789085	0.937	0.7811	0.664187035069076	0.56141592920354	0.1
10	-0.0304592074847086	arm_weak	10000	-0.0127481352411843	0.0377514935774769	0.0140807646332153	0.00919817588519558	0.750059570641622	0.0975	0.1333	0.0625641025641026	0.0795198799699925	0.933874607187293	0.945667431304136	0.2955	0.0399	0.465641025641026	0.234808702175544	0.1
10	-0.0304592074847086	glm	10000	-0.0393161386348962	0.064212690383166	0.0490213304419709	0.0143321549064618	0.373301822676461	0.1743	0.3893	0.0906483075157774	0.134343693809401	0.930649798487845	0.954966430010725	0.8775	0.6839	0.462421113023523	0.37426149499101	0.1
10	-0.0202027073175195	arm_strong	10000	-0.0198731291695318	0.0431920589641193	0.0398753670347341	0.0112818254310716	0.462694814040464	0.0767	0.2496	0.138200782268579	0.174278846153846	0.951257784541778	0.970773068914046	0.9428	0.7923	0.503259452411995	0.420673076923077	0.1
10	-0.0202027073175195	arm_weak	9998	-0.00894308330699502	0.0340547261154645	0.0134734998793207	0.00853518358795336	0.771171691281408	0.0797159431886377	0.112422484496899	0.143036386449184	0.148576512455516	0.94283205034514	0.951615236308517	0.710242048409682	0.181636327265453	0.326223337515684	0.125444839857651	0.1
10	-0.0202027073175195	glm	10000	-0.0299034091044762	0.0640968533203333	0.0489709316894606	0.0142024273648946	0.394459458650602	0.1476	0.3576	0.151761517615176	0.19407158836689	0.937239292378501	0.959216981997232	0.8812	0.6882	0.336043360433604	0.269295302013423	0.1
10	-0.0100503358535015	arm_strong	10000	-0.0131216580035534	0.0423190982694663	0.0399667671666985	0.0111783656594678	0.481917844879161	0.0602	0.2235	0.227574750830565	0.259060402684564	0.96138152274546	0.975369011012557	0.9489	0.7959	0.294019933554817	0.234451901565996	0.1
10	-0.0100503358535015	arm_weak	10000	-0.0053377331254158	0.029240811790236	0.0128220158280587	0.00743474390026902	0.792929333335211	0.0638	0.0892	0.219435736677116	0.226457399103139	0.954226358196323	0.960584229753041	0.9385	0.805	0.183385579937304	0.0201793721973094	0.1
10	-0.0100503358535015	glm	10000	-0.0198404506237262	0.063201371330838	0.0491952636950406	0.0140672494573748	0.412718917372331	0.1253	0.327	0.233838786911413	0.272782874617737	0.951181596776389	0.967232461430431	0.8867	0.6908	0.191540303272147	0.140061162079511	0.1
11	-0.693147180559945	arm_strong	10000	-0.593643511597499	0.068070113157017	0.050087619475257	0.0132101619792319	6.59611530465542e-06	1	1	0	0	1.10719240550428	1.10719240550428	0.5683	0.3119	0.5683	0.3119	0.1
11	-0.693147180559945	arm_weak	10000	-0.64126609650188	0.0618192244150843	0.0492522365099978	0.0131361254395494	1.61055373738663e-06	1	1	0	0	1.05526475667599	1.05526475667599	0.7929	0.5612	0.7929	0.5612	0.1
11	-0.693147180559945	glm	10000	-0.649474623202252	0.0612868613929895	0.0495430826940291	0.0133570900692635	1.34683467325195e-06	1	1	0	0	1.04660294595881	1.04660294595881	0.8217	0.6051	0.8217	0.6051	0.1
11	-0.644357016390513	arm_strong	10000	-0.550090659073474	0.0691819827153944	0.0493358582399988	0.0129399136033703	1.25109082273159e-05	1	1	0	0	1.10149402505424	1.10149402505424	0.5878	0.3354	0.5878	0.3354	0.1
11	-0.644357016390513	arm_weak	10000	-0.599047006624905	0.0624021223602271	0.0484807870659895	0.0129102554675126	2.73296879481878e-06	1	1	0	0	1.04839155444591	1.04839155444591	0.8081	0.5853	0.8081	0.5853	0.1
11	-0.644357016390513	glm	10000	-0.607579546061255	0.0617779784030279	0.0488003317771529	0.0131561450545009	2.2433655064047e-06	1	1	0	0	1.03944307496105	1.03944307496105	0.8341	0.6241	0.8341	0.6241	0.1
11	-0.59783700075562	arm_strong	10000	-0.507239719658118	0.0706029904224486	0.0490432840324909	0.0128199673797318	2.82616034326991e-05	1	1	0	0	1.09757242142828	1.09757242142828	0.6072	0.3577	0.6072	0.3577	0.1
11	-0.59783700075562	arm_weak	10000	-0.557898989466512	0.0632264254407586	0.0482156335819314	0.0128886476094173	5.81327824104955e-06	1	1	0	0	1.0428316770035	1.0428316770035	0.8225	0.6024	0.8225	0.6024	0.1
11	-0.59783700075562	glm	10000	-0.567022414566036	0.0622345598844162	0.0485841713186509	0.0131743539511792	4.60804487271704e-06	1	1	0	0	1.03329498949219	1.03329498949219	0.8494	0.6424	0.8494	0.6424	0.1
11	-0.553385238184787	arm_strong	10000	-0.468078318308193	0.0705665691310099	0.0486427164802561	0.0125939223282322	5.36554135966758e-05	1	1	0	0	1.09177137526972	1.09177137526972	0.6274	0.3757	0.6274	0.3757	0.1
11	-0.553385238184787	arm_weak	10000	-0.519914265251704	0.0630300851654656	0.0478618234382688	0.0127777598075455	1.16101832014398e-05	1	1	0	0	1.03609289451733	1.03609289451733	0.8362	0.6225	0.8362	0.6225	0.1
11	-0.553385238184787	glm	10000	-0.5295978340806	0.0618611992696673	0.0482805813713797	0.0131073649777854	8.77096041378627e-06	1	1	0	0	1.02603211050568	1.02603211050568	0.8627	0.6596	0.8627	0.6596	0.1
11	-0.510825623765991	arm_strong	10000	-0.427847653027601	0.0701207704721667	0.0485845576044904	0.0124112813481698	0.000109306006209508	1	1	0	0	1.08919910692872	1.08919910692872	0.6448	0.3877	0.6448	0.3877	0.1
11	-0.510825623765991	arm_weak	10000	-0.481441717182504	0.0628626742571741	0.0478858787710295	0.0127369600263724	2.33062327478809e-05	1	1	0	0	1.03185892831028	1.03185892831028	0.8498	0.6491	0.8498	0.6491	0.1
11	-0.510825623765991	glm	10000	-0.491951889779244	0.061500865292116	0.0483787471867137	0.0131250404634947	1.70063891122908e-05	1	1	0	0	1.02098266167488	1.02098266167488	0.8739	0.6818	0.8739	0.6818	0.1
11	-0.470003629245736	arm_strong	10000	-0.390105918816844	0.0704026918710324	0.0480882432556798	0.0121397430602664	0.000210610218575355	1	1	0	0	1.08586793253739	1.08586793253739	0.6459	0.4024	0.6459	0.4024	0.1
11	-0.470003629245736	arm_weak	10000	-0.444567226331218	0.0635413962511252	0.0475162815706077	0.0126267233642873	4.78865133788415e-05	1	1	0	0	1.0278378161677	1.0278378161677	0.8587	0.649	0.8587	0.649	0.1
11	-0.470003629245736	glm	10000	-0.455862095322096	0.0617912651327967	0.048091277203138	0.0130809811627163	3.33557926217666e-05	1	1	0	0	1.01618030793975	1.01618030793975	0.8823	0.6876	0.8823	0.6876	0.1
11	-0.430782916092454	arm_strong	10000	-0.354553991462173	0.0697826190215046	0.0474542204628178	0.0118198518112353	0.0004078016685178	1	1	0	0	1.08184297368802	1.08184297368802	0.6592	0.4137	0.6592	0.4137	0.1
11	-0.430782916092454	arm_weak	10000	-0.408715716037495	0.064284935800927	0.0470786319029616	0.012452334965183	0.000107383420597641	1	1	0	0	1.02442923974067	1.02442923974067	0.8532	0.6466	0.8532	0.6466	0.1
11	-0.430782916092454	glm	10000	-0.420883940472847	0.0621076874038283	0.0477545838515164	0.0129940730076488	6.92284511683004e-05	1	1	0	0	1.01189729851083	1.01189729851083	0.8794	0.6865	0.8794	0.6865	0.1
11	-0.393042588109607	arm_strong	10000	-0.31855098350364	0.0687760074583786	0.0470459273816516	0.0116329500831961	0.000811164800148195	0.9994	1	0	0	1.07975759832107	1.07988527822163	0.6588	0.4136	0.659195517310386	0.4136	0.1
11	-0.393042588109607	arm_weak	10000	-0.372103820758864	0.06529015707615	0.0469316523524979	0.0124157542752743	0.000352715533495972	0.9997	0.9999	0	0	1.02324363508648	1.02329858122825	0.853	0.6435	0.853255976793038	0.643564356435644	0.1
11	-0.393042588109607	glm	10000	-0.385600009150899	0.062341930199995	0.0477738568670321	0.0130894586384623	0.000162727730855849	1	1	0	0	1.00942955814216	1.00942955814216	0.8826	0.6844	0.8826	0.6844	0.1
11	-0.356674943938732	arm_strong	10000	-0.285550436716115	0.0670369183575377	0.0463043377395173	0.0111293539555335	0.00146758696576085	0.9973	1	0	0	1.07559279428071	1.07612497492818	0.6628	0.4197	0.664594404893212	0.4197	0.1
11	-0.356674943938732	arm_weak	10000	-0.337888531490611	0.0655519916594541	0.0464386141083459	0.0120351772912653	0.00087432445349556	0.9983	0.9996	0	0	1.02067171486746	1.02100353686887	0.8545	0.638	0.855955123710308	0.638255302120848	0.1
11	-0.356674943938732	glm	10000	-0.352651093015323	0.0618332649266368	0.0474650802943949	0.0128199300876859	0.000315869795261932	1	1	0	0	1.00595322715932	1.00595322715932	0.8839	0.6873	0.8839	0.6873	0.1
11	-0.342490308946776	arm_strong	10000	-0.273827138874526	0.0664641742499675	0.0461193447696246	0.011188652543197	0.00194960220984904	0.9962	0.9998	0	0	1.07269841969601	1.07338742396323	0.6838	0.4301	0.686307970287091	0.430186037207441	0.1
11	-0.342490308946776	arm_weak	10000	-0.324995493260934	0.0666237879735971	0.0463553202741987	0.012159577795799	0.00181450568613828	0.997	0.9985	0	0	1.01898091519868	1.01934914894954	0.8482	0.6475	0.850752256770311	0.648472709063595	0.1
11	-0.342490308946776	glm	10000	-0.340510332051356	0.0623018341064032	0.0475214505112555	0.0129782111287868	0.000458569902813499	0.9993	1	0	0	1.00376583601388	1.00392848111854	0.8796	0.6886	0.88011608125688	0.6886	0.1
11	-0.328504066972036	arm_strong	10000	-0.259852761922906	0.0649987433791242	0.0459499811214476	0.0111458157800835	0.00256355471045625	0.9943	0.9999	0	0	1.07238444437947	1.07330119315654	0.6799	0.4334	0.683395353515036	0.433443344334433	0.1
11	-0.328504066972036	arm_weak	10000	-0.310099332520126	0.0666928355517812	0.0462815548963355	0.0121566752002486	0.00274332148992342	0.9948	0.9977	0	0	1.01941238836851	1.02002682832345	0.8524	0.6462	0.856654603940491	0.64768968627844	0.1
11	-0.328504066972036	glm	10000	-0.326598333346281	0.0614671698621957	0.0476191581201319	0.0130791610160486	0.000633263701849213	0.9993	1	0	0	1.00366360542612	1.00380111242327	0.8902	0.6951	0.890523366356449	0.6951	0.1
11	-0.3147107448397	arm_strong	10000	-0.246806356532701	0.0643472824591835	0.0460600592823287	0.0108123931531452	0.00339927598343436	0.9914	0.9997	0	0	1.07110132166046	1.07241255315068	0.6809	0.4405	0.686201331450474	0.440632189656897	0.1
11	-0.3147107448397	arm_weak	10000	-0.295822080568586	0.0679411741407292	0.0464798461865699	0.0118550263974924	0.00434280318151596	0.9928	0.9959	0	0	1.01941417054846	1.0200410787247	0.8515	0.64	0.857473811442385	0.642634802691033	0.1
11	-0.3147107448397	glm	10000	-0.313496761888465	0.0618741525411664	0.0480412967701654	0.0128200743075231	0.000916252483606495	0.9981	0.9999	0	0	1.00277021436033	1.00311068866563	0.8916	0.6951	0.892595932271316	0.695169516951695	0.1
11	-0.301105092783922	arm_strong	10000	-0.236480159444338	0.0624507473405264	0.0456937299357031	0.0108712909150621	0.00423491924624882	0.987	0.9992	0	0	1.06689706769821	1.06867070283974	0.6998	0.4525	0.70790273556231	0.452862289831865	0.1
11	-0.301105092783922	arm_weak	10000	-0.283712363313055	0.0680385408213849	0.0461392873530176	0.0119859737334054	0.0061401287520561	0.9888	0.994	0	0	1.01695066979991	1.0179706928522	0.8505	0.6465	0.859830097087379	0.650402414486921	0.1
11	-0.301105092783922	glm	10000	-0.302218759176963	0.0612031103286159	0.0478981482093377	0.0129601211920171	0.00124072727584029	0.997	0.9997	0	0	1.00018746417891	1.0006777534348	0.8923	0.7018	0.893881644934804	0.702010603180954	0.1
11	-0.287682072451781	arm_strong	10000	-0.223840919427393	0.06283837954507	0.045386651285261	0.0107394328326425	0.00565743967942374	0.9785	0.9991	0	0	1.06512045158321	1.06785520333071	0.6935	0.4513	0.70556974961676	0.451706535882294	0.1
11	-0.287682072451781	arm_weak	9999	-0.268406628299263	0.0709242976076268	0.0457948978016937	0.0119261250814211	0.00999290825997501	0.980698069806981	0.98959895989599	0	0	1.01730524073083	1.0188639938291	0.836883688368837	0.623962396239624	0.852131348154191	0.630520464881253	0.1
11	-0.287682072451781	glm	10000	-0.288376188629892	0.0624758767050814	0.047927101090165	0.0129025148441759	0.00173221434364901	0.9945	0.9998	0	0	1.00028681926781	1.00120649874465	0.8843	0.6828	0.887179487179487	0.682936587317464	0.1
11	-0.27443684570176	arm_strong	10000	-0.212672560642934	0.0622771700491505	0.0447866352042459	0.0108861746207508	0.0073966974709494	0.97	0.9979	0	0	1.06198929848049	1.06540449106406	0.6923	0.4557	0.709072164948454	0.456658983866119	0.1
11	-0.27443684570176	arm_weak	10000	-0.255047758532943	0.0728725853439384	0.045043402731384	0.0121461313032724	0.0141879447684336	0.9715	0.985	0	0	1.01568660882837	1.01796526697684	0.8222	0.6175	0.844055584148224	0.626903553299492	0.1
11	-0.27443684570176	glm	10000	-0.276198509138395	0.0630056150411154	0.0475481937045977	0.0131756254872874	0.0025141912901348	0.9924	0.9991	0	0	0.998975364431513	1.0000285469354	0.8794	0.6829	0.882910116888352	0.683515163647283	0.1
11	-0.261364764134408	arm_strong	10000	-0.201007953185681	0.060616871772865	0.0444311887422525	0.0105288788882161	0.00925297482566835	0.9587	0.9966	0	0	1.05920289902966	1.06360144485478	0.7008	0.4562	0.724522791279858	0.457756371663656	0.1
11	-0.261364764134408	arm_weak	10000	-0.24031072668327	0.0738423433178532	0.0445036415218083	0.0119905772690271	0.0207963096496828	0.9633	0.9766	0	0	1.01554401269263	1.01769178835175	0.8171	0.6173	0.846153846153846	0.632090927708376	0.1
11	-0.261364764134408	glm	10000	-0.263048616645647	0.062254431028204	0.0475015514413102	0.0128168539912258	0.00336620006840247	0.9879	0.9982	0	0	0.998399494828479	0.9998735977832	0.881	0.682	0.885413503391032	0.683229813664596	0.1
11	-0.2484613592985	arm_strong	10000	-0.190033319767632	0.059238712004826	0.0442219825003803	0.0105956394915549	0.0123653782644803	0.94	0.9939	0	0	1.05546755589826	1.06111043365311	0.7128	0.4602	0.743404255319149	0.463024449139752	0.1
11	-0.2484613592985	arm_weak	10000	-0.226185732639679	0.0752989894015433	0.0439784756700388	0.0122469382009306	0.0293188198240905	0.9436	0.9668	0	0	1.01343829388619	1.01689382741109	0.816	0.6082	0.858096651123357	0.629085643359537	0.1
11	-0.2484613592985	glm	10000	-0.251008723024695	0.0615777557951658	0.0476467729830022	0.0130347441792564	0.0048244665972045	0.9808	0.9978	0	0	0.996598725988627	0.99890834925729	0.8863	0.6944	0.892842577487765	0.695931048306274	0.1
11	-0.23572233352107	arm_strong	10000	-0.178231063387144	0.0583068428474146	0.0439826979198075	0.0106035339918902	0.0174816796916053	0.9141	0.9865	0	0	1.05187961108295	1.05906232465206	0.7191	0.473	0.763373810305218	0.479472883933097	0.1
11	-0.23572233352107	arm_weak	10000	-0.210216416404003	0.0789820910402744	0.0430128765039477	0.0127782329064755	0.0463165937875973	0.919	0.9452	0	0	1.01202943629556	1.01573700355007	0.7976	0.5965	0.859521218715996	0.631083368599238	0.1
11	-0.23572233352107	glm	10000	-0.237736511974576	0.0627056066630175	0.0477694715167393	0.0130962503178242	0.00774841648642426	0.9681	0.9938	0	0	0.995450709818684	0.998780475042093	0.8832	0.6834	0.893812622662948	0.68766351378547	0.1
11	-0.22314355131421	arm_strong	10000	-0.16863154036042	0.056553658384583	0.0436795380295935	0.0104267745777627	0.0206687139742653	0.8982	0.9835	0	0	1.04785230542295	1.05557816907743	0.7387	0.4842	0.788688488087286	0.492323335027961	0.1
11	-0.22314355131421	arm_weak	9998	-0.197809454759169	0.0786351347061992	0.0424145570050741	0.0127564222337774	0.0543099638762517	0.903680736147229	0.936087217443489	0	0	1.00993030885574	1.0142027575852	0.792158431686337	0.599519903980796	0.864194798007748	0.640453039854685	0.1
11	-0.22314355131421	glm	10000	-0.22687749713137	0.0616908734709361	0.0477471014081746	0.0129396107751425	0.00945415388076288	0.9592	0.9926	0	0	0.992906259353559	0.996827819094236	0.8857	0.6943	0.896059216013344	0.699274632278864	0.1
11	-0.210721031315653	arm_strong	10000	-0.159160017618097	0.055926152664958	0.0431669051537428	0.0105043823885018	0.0257402459789818	0.8642	0.9775	0	0	1.04215073269488	1.05182749637153	0.7428	0.5027	0.804327701920852	0.514271099744246	0.1
11	-0.210721031315653	arm_weak	10000	-0.183501749945023	0.08087747009539	0.04112568370559	0.013289238345536	0.0730522381870768	0.8701	0.9122	0	0	1.00670380280156	1.01198674158605	0.7745	0.5808	0.869785082174463	0.636702477526858	0.1
11	-0.210721031315653	glm	10000	-0.215212627072353	0.0619142307922316	0.0475270259453625	0.0130318860560139	0.0122043148781663	0.9431	0.9902	0	0	0.99044193532733	0.995756493685859	0.8843	0.6859	0.897359770968084	0.692183397293476	0.1
11	-0.198450938723838	arm_strong	10000	-0.149517779042681	0.0545581014956517	0.0427856256650979	0.010441910787041	0.0332634725949581	0.8308	0.9669	0	0.000103423311614438	1.03697862823684	1.04789821735006	0.7582	0.5119	0.828478574867597	0.529113662219464	0.1
11	-0.198450938723838	arm_weak	9998	-0.169597580532853	0.0822360207254023	0.0397127439074828	0.0138239457392348	0.0968758408830044	0.837267453490698	0.881876375275055	0	0	1.00311099246992	1.00854703432822	0.756151230246049	0.569313862772554	0.876119937880779	0.64557105591471	0.1
11	-0.198450938723838	glm	10000	-0.203897074119883	0.061604068080016	0.0474571221960473	0.0130232703090883	0.0171121195322848	0.9215	0.982	0	0.00010183299389002	0.987342347848443	0.993566242504471	0.8818	0.6941	0.896473141616929	0.706109979633401	0.1
11	-0.186329578191493	arm_strong	10000	-0.139522644696193	0.0531293853807079	0.0425371818303647	0.0104285853574355	0.042042288362259	0.7867	0.9512	0	0	1.03184950188856	1.04421239441265	0.7692	0.5233	0.851023261726198	0.549516400336417	0.1
11	-0.186329578191493	arm_weak	9999	-0.154445680270643	0.0828909906006311	0.0383579131326622	0.0142684010357139	0.123406243103982	0.792979297929793	0.849084908490849	0	0	1.00022620445157	1.00692566746418	0.730573057305731	0.55965596559656	0.884348593769706	0.659128386336867	0.1
11	-0.186329578191493	glm	10000	-0.1917415618169	0.0614238762050198	0.0475596132652312	0.0130015415841782	0.0227454097824191	0.8968	0.9749	0	0.00010257462303826	0.985120416538182	0.992787470564164	0.8865	0.6953	0.903545941123996	0.710124115293876	0.1
11	-0.174353387144778	arm_strong	10000	-0.131159877431736	0.0526716070568412	0.0423083582445234	0.0104803238527307	0.0537220756582492	0.742	0.9303	0	0	1.02503230002276	1.03860433377037	0.7854	0.5455	0.876954177897574	0.585080081694077	0.1
11	-0.174353387144778	arm_weak	9997	-0.14146318388306	0.0840345700431999	0.0368238016331633	0.0148231228554227	0.15446642649591	0.748124437331199	0.810243072921877	0	0	0.995296370199256	1.00237899119257	0.698609582874862	0.540962288686606	0.881267549137585	0.667654320987654	0.1
11	-0.174353387144778	glm	10000	-0.18133441145739	0.0623213396542555	0.0476376437981892	0.0131162013535453	0.0311540233209335	0.8609	0.9619	0	0	0.980185336209311	0.989567132936103	0.8799	0.6847	0.897316761528633	0.705790622725855	0.1
11	-0.162518929497775	arm_strong	10000	-0.12198245933144	0.0508251866180914	0.0417587041744447	0.0103566407742936	0.064947054590513	0.6994	0.9121	0	0	1.02019630803044	1.03453965567939	0.8032	0.56	0.896482699456677	0.609691919745642	0.1
11	-0.162518929497775	arm_weak	10000	-0.127784550311584	0.0828480813845157	0.0350680251444572	0.0149585467271277	0.184563595784861	0.7058	0.7728	0	0	0.992467320482754	0.999886606120636	0.674	0.5146	0.889912156418249	0.665890269151139	0.1
11	-0.162518929497775	glm	10000	-0.169935857469966	0.0612610634760362	0.0473445843536264	0.0129666899465964	0.0392328448719406	0.8338	0.9493	0	0.000105340777414937	0.977714004581808	0.987766758652349	0.8824	0.6971	0.898896617893979	0.724112503950279	0.1
11	-0.150822889734584	arm_strong	10000	-0.113083779721439	0.0503583806090044	0.041777746468548	0.0104258017042406	0.0840141968061995	0.6311	0.8762	0	0	1.01277944418601	1.02890106501276	0.8137	0.5798	0.913167485343052	0.651677699155444	0.1
11	-0.150822889734584	arm_weak	9998	-0.112785175789624	0.0829684000542789	0.0330682910052804	0.0155167875195581	0.23373263748148	0.638427685537107	0.71124224844969	0	0	0.986975846346024	0.995301631342449	0.625225045009002	0.483096619323865	0.893780354065486	0.679229362958796	0.1
11	-0.150822889734584	glm	10000	-0.158547060229939	0.0619731010651311	0.0477681631778668	0.0130498231427041	0.05373728971703	0.7821	0.9251	0	0.000216192844016863	0.972902931313582	0.984863256099817	0.8865	0.6859	0.900396368750799	0.721219327640255	0.1
11	-0.139262067333508	arm_strong	10000	-0.103847733131742	0.0488049786709376	0.0412884823457969	0.0102715393033664	0.104030658295693	0.5799	0.8369	0	0	1.00772743576108	1.0239198476282	0.8324	0.5988	0.931367477151233	0.692914326681802	0.1
11	-0.139262067333508	arm_weak	9998	-0.0991694224208567	0.0807105962888717	0.0308697455165471	0.0154342074869003	0.277649777383557	0.58371674334867	0.657331466293259	0	0	0.983328078191461	0.991711028911973	0.581316263252651	0.453590718143629	0.894619602467443	0.690048691418138	0.1
11	-0.139262067333508	glm	10000	-0.146705795633194	0.061350639691135	0.0475498820892548	0.0128834135533954	0.0697321473722891	0.7331	0.8974	0	0.000445732114998886	0.969549373957984	0.982368667554902	0.8862	0.6885	0.895921429545765	0.731446400713171	0.1
11	-0.127833371509885	arm_strong	10000	-0.0959826169376921	0.0484159556416151	0.0411546571361785	0.010489111428711	0.127011223128922	0.5167	0.7964	0	0.000627825213460573	0.999950789354672	1.01768046203948	0.8432	0.6191	0.940197406618928	0.730035158211954	0.1
11	-0.127833371509885	arm_weak	9995	-0.0867759837763278	0.0789436852604527	0.0288278573681214	0.0156688137430308	0.328479775849028	0.519259629814907	0.594297148574287	0	0.000336700336700337	0.976887857522709	0.985596345239326	0.529164582291146	0.408804402201101	0.894605009633911	0.687878787878788	0.1
11	-0.127833371509885	glm	10000	-0.136195131077412	0.0620615028994231	0.0477047238550395	0.013125908753178	0.0886127357159343	0.6741	0.8679	0.000445037828215398	0.00103698582786035	0.963669837853975	0.978761528213517	0.8837	0.686	0.886218661919597	0.731881553174329	0.1
11	-0.116533816255952	arm_strong	10000	-0.0873601376067274	0.0475647754467978	0.0406577843523307	0.0104141210165008	0.155327355327897	0.4528	0.7453	0.000220848056537102	0.000939219106400107	0.993187218386795	1.01175704776888	0.8507	0.6326	0.943021201413428	0.769086273983631	0.1
11	-0.116533816255952	arm_weak	9995	-0.0743828811456904	0.0752663270402922	0.0266225323647141	0.0153637874979803	0.378460109493399	0.455227613806903	0.536268134067034	0.00021978021978022	0.000373134328358209	0.972042280996376	0.982046866046621	0.47223611805903	0.374487243621811	0.873186813186813	0.698320895522388	0.1
11	-0.116533816255952	glm	10000	-0.124517497332349	0.0617334485050727	0.047459064175202	0.0130054957776351	0.112629706700894	0.6136	0.8249	0.000325945241199478	0.00145472178445872	0.959325831318006	0.975308578048378	0.882	0.6789	0.878096479791395	0.730755243059765	0.1
11	-0.105360515657826	arm_strong	10000	-0.0796081063912558	0.0467613195748252	0.0405150225833685	0.0103023533123078	0.18497348287075	0.393	0.6949	0.000508905852417303	0.00115124478342208	0.985779462976356	1.00510599431262	0.8708	0.6622	0.951145038167939	0.818966757806879	0.1
11	-0.105360515657826	arm_weak	9998	-0.0634303885898416	0.071653368739665	0.0246414118712266	0.0151057007703689	0.432152561094885	0.394378875775155	0.471694338867774	0.000507227998985544	0.000424088210347752	0.965825056402484	0.975770154044897	0.415783156631326	0.331766353270654	0.866852650266295	0.703350296861747	0.1
11	-0.105360515657826	glm	10000	-0.114150970287417	0.0620296815973446	0.0475813483427778	0.012833522987011	0.138421649126195	0.5541	0.7825	0.000541418516513265	0.00191693290734824	0.953326501497871	0.970634098959384	0.8798	0.6849	0.866269626421224	0.732651757188498	0.1
11	-0.0943106794712414	arm_strong	10000	-0.0717854697668825	0.0456605872667989	0.0401619574769345	0.0104654931463611	0.216776796948883	0.3465	0.6408	0.000577200577200577	0.00280898876404494	0.980051793910765	0.999198584917359	0.8855	0.6814	0.946320346320346	0.837078651685393	0.1
11	-0.0943106794712414	arm_weak	9996	-0.0533424817388665	0.0667728406673022	0.0226329604004063	0.0144329712418173	0.480840063896934	0.344037615046018	0.415966386554622	0.000872346612387322	0.000962000962000962	0.961771494361094	0.97157237319214	0.364745898359344	0.285614245698279	0.855481244547834	0.686628186628187	0.1
11	-0.0943106794712414	glm	10000	-0.103310124648032	0.0613268298282339	0.0474528618925713	0.0130534959023312	0.166789320402808	0.4921	0.7311	0.00142247510668563	0.0050608671864314	0.949051025482883	0.966798132657798	0.8853	0.6918	0.84820158504369	0.728354534263439	0.1
11	-0.0833816089390511	arm_strong	10000	-0.0641944986450789	0.0451052747513893	0.0402198031550257	0.010379111179629	0.251324231387605	0.2934	0.5738	0.00238582140422631	0.00644823980481004	0.973237124547336	0.992279428503439	0.9045	0.7146	0.943762781186094	0.859184384803067	0.1
11	-0.0833816089390511	arm_weak	9996	-0.0444400205792514	0.0619964808112466	0.0209129369315411	0.0137901519611997	0.531879486873064	0.290916366546619	0.35734293717487	0.00206327372764787	0.00223964165733483	0.955757737723405	0.965355225426838	0.309823929571829	0.240396158463385	0.840440165061898	0.672732362821948	0.1
11	-0.0833816089390511	glm	10000	-0.0928638829334566	0.0617878307826517	0.0477788570885226	0.0129726469695505	0.197982812504372	0.4305	0.6777	0.00278745644599303	0.00944370665486203	0.942921706377762	0.962529243920798	0.888	0.6894	0.834146341463415	0.699129408292755	0.1
11	-0.0725706928348355	arm_strong	10000	-0.0560014745262644	0.0436486092787923	0.0399728291159394	0.0104274421236044	0.294169699216858	0.2331	0.5092	0.00257400257400257	0.0104084838963079	0.966314859230457	0.986499914218305	0.9141	0.736	0.926640926640927	0.861940298507463	0.1
11	-0.0725706928348355	arm_weak	9999	-0.0351240669517144	0.0558652190972085	0.0188789060724141	0.0127099275444425	0.589130488950062	0.231523152315232	0.293829382938294	0.00172786177105832	0.00306330837304289	0.949796695236449	0.960529746623734	0.247724772477248	0.186918691869187	0.805183585313175	0.636147038801906	0.1
11	-0.0725706928348355	glm	10000	-0.0814714751887036	0.0607189977927055	0.0477562987184934	0.0130140254115735	0.237677570936921	0.3645	0.6112	0.00384087791495199	0.0140706806282723	0.938242063996006	0.95848463562679	0.8905	0.6928	0.806035665294925	0.677028795811518	0.1
11	-0.0618754037180875	arm_strong	10000	-0.0496438656903014	0.044273355539169	0.039570763653988	0.0103896102169877	0.323551203066763	0.201	0.4544	0.00597014925373134	0.0202464788732394	0.958638482890156	0.979427226278716	0.9164	0.741	0.88955223880597	0.819542253521127	0.1
11	-0.0618754037180875	arm_weak	9999	-0.0298136639049492	0.0520719693955561	0.0176989570041474	0.0120831604736169	0.622845442899033	0.1997199719972	0.258425842584258	0.00600901352028042	0.00812693498452012	0.943945828060291	0.954636169872877	0.208020802080208	0.151815181518152	0.752128192288433	0.587461300309598	0.1
11	-0.0618754037180875	glm	10000	-0.0722343445136112	0.0619478504723632	0.047434121565707	0.0129285473259677	0.265215744791267	0.3219	0.5668	0.00994097545821684	0.0273465067043049	0.93284846715916	0.954793379476111	0.8822	0.6836	0.758931345138242	0.621383203952011	0.1
11	-0.0512932943875506	arm_strong	10000	-0.0408400034453881	0.0436854046129427	0.0395356148217865	0.0104938668300824	0.370205431879348	0.1534	0.3899	0.0189048239895698	0.0428314952551936	0.953137503569767	0.976036368355496	0.9242	0.7567	0.847457627118644	0.768658630418056	0.1
11	-0.0512932943875506	arm_weak	10000	-0.0219119469204223	0.0458838625446373	0.0159850213902946	0.0108410347405235	0.679062404749553	0.1503	0.1975	0.0179640718562874	0.0243037974683544	0.938859263068289	0.950171462009544	0.1511	0.0936	0.685296074517631	0.473924050632911	0.1
11	-0.0512932943875506	glm	10000	-0.059695963140172	0.0620428459595251	0.0476300091788605	0.0130452130696136	0.30947146595792	0.2589	0.4966	0.0316724604094245	0.0525573902537253	0.931181421043338	0.954046887149136	0.8791	0.6895	0.681344148319815	0.568465565847765	0.1
11	-0.0408219945202552	arm_strong	10000	-0.0349289880972723	0.0430667877841675	0.0394256805262295	0.0104153661511204	0.402225134374861	0.1252	0.345	0.0191693290734824	0.0550724637681159	0.944746638294635	0.969943679295287	0.9333	0.7698	0.780351437699681	0.694492753623188	0.1
11	-0.0408219945202552	arm_weak	9998	-0.0177152576862764	0.0415428644564147	0.014987292366368	0.00996331581973589	0.712524000953003	0.123924784956991	0.162832566513303	0.0209846650524617	0.0276412776412776	0.931776085603716	0.942966034515861	0.145429085817163	0.0602120424084817	0.609362389023406	0.36977886977887	0.1
11	-0.0408219945202552	glm	10000	-0.0510560430084839	0.0615079436271161	0.0476248244197132	0.012928091240129	0.340498455894762	0.2157	0.4468	0.0370885489105239	0.0754252461951656	0.925146375227548	0.950857193748106	0.8797	0.6904	0.594343996291145	0.494628469113697	0.1
11	-0.0304592074847086	arm_strong	10000	-0.0270037903712774	0.0422909499315278	0.0392843785047859	0.0106291387808215	0.436040712629595	0.1	0.2925	0.05	0.0994871794871795	0.944879636213124	0.968826168621872	0.941	0.7794	0.697	0.581880341880342	0.1
11	-0.0304592074847086	arm_weak	10000	-0.0129217117345941	0.0359476232000427	0.0140127725444252	0.00884258034846651	0.74443419163504	0.0971	0.1318	0.0525231719876416	0.0553869499241275	0.934043834635875	0.943630504395822	0.2945	0.0426	0.509783728115345	0.272382397572079	0.1
11	-0.0304592074847086	glm	10000	-0.0395564720199469	0.0610428629756106	0.0476000417479591	0.013209034323462	0.373215311655781	0.1746	0.3921	0.0687285223367698	0.121652639632747	0.926740237100869	0.954083986088688	0.8822	0.6898	0.491981672394044	0.394797245600612	0.1
11	-0.0202027073175195	arm_strong	10000	-0.0207165230875954	0.0424336922237973	0.0392653088393473	0.0105095665305059	0.453169082305822	0.0791	0.2607	0.118836915297092	0.16800920598389	0.949040568380069	0.97063321317308	0.9427	0.784	0.534766118836915	0.435366321442271	0.1
11	-0.0202027073175195	arm_weak	9998	-0.00896334515281272	0.0318773833437819	0.0133605882710783	0.00806043904131477	0.766682392554037	0.0759151830366073	0.107321464292859	0.114624505928854	0.118359739049394	0.939384805590847	0.948466138418601	0.721344268853771	0.18623724744949	0.361001317523057	0.14165890027959	0.1
11	-0.0202027073175195	glm	10000	-0.0304719279901398	0.0616585827198717	0.0476675053834061	0.0130244878768666	0.389149279401942	0.1504	0.3642	0.13563829787234	0.189730917078528	0.936204377577005	0.959647081522099	0.8826	0.6817	0.372340425531915	0.277045579352004	0.1
11	-0.0100503358535015	arm_strong	10000	-0.0134992907755978	0.0422755409312967	0.0393028908372812	0.0105821400930619	0.472940777622699	0.0657	0.2315	0.210045662100457	0.246652267818575	0.958842755803388	0.974306400362281	0.9443	0.7871	0.30441400304414	0.23585313174946	0.1
11	-0.0100503358535015	arm_weak	9999	-0.00546189008504702	0.0291530105528949	0.0128907328581347	0.00734093245224563	0.78472266784007	0.0634063406340634	0.0903090309030903	0.205047318611987	0.224806201550388	0.951620571530214	0.960395191107508	0.94019401940194	0.805080508050805	0.200315457413249	0.017718715393134	0.1
11	-0.0100503358535015	glm	10000	-0.0198483865843996	0.061631186682179	0.0477911431532474	0.0131315298610872	0.408142556126943	0.1278	0.3291	0.220657276995305	0.276511698571863	0.94907870080928	0.968691595970075	0.8852	0.6873	0.192488262910798	0.134609541172896	0.1
12	-0.693147180559945	arm_strong	10000	-0.596239517418975	0.0648894679810053	0.0484024420250041	0.0120643432337041	2.41697287598757e-06	1	1	0	0	1.10408558874031	1.10408558874031	0.5558	0.3045	0.5558	0.3045	0.1
12	-0.693147180559945	arm_weak	10000	-0.641477719084375	0.0595304354122864	0.0478324371768432	0.0120816106277997	6.25295901910551e-07	1	1	0	0	1.0548948973948	1.0548948973948	0.7876	0.5537	0.7876	0.5537	0.1
12	-0.693147180559945	glm	10000	-0.649159787150006	0.0590070370807714	0.0480995130736701	0.0122769966269904	5.15588195841851e-07	1	1	0	0	1.04678904670291	1.04678904670291	0.8162	0.6006	0.8162	0.6006	0.1
12	-0.644357016390513	arm_strong	10000	-0.553997931199029	0.0661232368711962	0.0477953983283468	0.0118777259945022	4.31092430245414e-06	1	1	0	0	1.09696716961126	1.09696716961126	0.5877	0.3358	0.5877	0.3358	0.1
12	-0.644357016390513	arm_weak	10000	-0.600449273076987	0.0603492051035224	0.047228378354877	0.0119522536728906	1.07106378574054e-06	1	1	0	0	1.04678997256985	1.04678997256985	0.8045	0.5859	0.8045	0.5859	0.1
12	-0.644357016390513	glm	10000	-0.608471735905359	0.0597228291200694	0.0475235186231297	0.0121682092932993	8.70659886893934e-07	1	1	0	0	1.0383860104686	1.0383860104686	0.8317	0.6274	0.8317	0.6274	0.1
12	-0.59783700075562	arm_strong	10000	-0.511357478536876	0.0661961478372641	0.0473352110523915	0.0116394288209288	9.28999556663062e-06	1	1	0	0	1.09272754811866	1.09272754811866	0.6048	0.3603	0.6048	0.3603	0.1
12	-0.59783700075562	arm_weak	10000	-0.559201567316687	0.0600522128470399	0.0467907981899077	0.0117764401446818	2.02718722444719e-06	1	1	0	0	1.04126825861531	1.04126825861531	0.8219	0.6069	0.8219	0.6069	0.1
12	-0.59783700075562	glm	10000	-0.567674788209685	0.0593067609657135	0.0471231949692819	0.0120200041951417	1.61621538719e-06	1	1	0	0	1.03243577022633	1.03243577022633	0.8516	0.6459	0.8516	0.6459	0.1
12	-0.553385238184787	arm_strong	10000	-0.470125426310537	0.0664533447909728	0.0470963419505504	0.0116308355674403	2.02299206187704e-05	1	1	0	0	1.08923243235312	1.08923243235312	0.6207	0.373	0.6207	0.373	0.1
12	-0.553385238184787	arm_weak	10000	-0.519524825236813	0.0600261217891242	0.0466072573567132	0.011870748507766	4.74801751065626e-06	1	1	0	0	1.03630720145178	1.03630720145178	0.8416	0.6268	0.8416	0.6268	0.1
12	-0.553385238184787	glm	10000	-0.528631120010043	0.0590328200674635	0.0469936263973438	0.0121589063218872	3.6014027673359e-06	1	1	0	0	1.02685133737087	1.02685133737087	0.8682	0.6661	0.8682	0.6661	0.1
12	-0.510825623765991	arm_strong	10000	-0.431763166762013	0.0657516565798556	0.0467943909711925	0.011303338215677	4.13892595395052e-05	1	1	0	0	1.0846169938095	1.0846169938095	0.6377	0.3928	0.6377	0.3928	0.1
12	-0.510825623765991	arm_weak	10000	-0.482112253237922	0.0598740455052378	0.0463944429223938	0.0116661800023974	9.93938203635011e-06	1	1	0	0	1.03097637541114	1.03097637541114	0.8539	0.6433	0.8539	0.6433	0.1
12	-0.510825623765991	glm	10000	-0.491857933196085	0.0587246792293953	0.0468389522838876	0.0119981106282331	7.27073534755891e-06	1	1	0	0	1.02090681402262	1.02090681402262	0.8796	0.6812	0.8796	0.6812	0.1
12	-0.470003629245736	arm_strong	10000	-0.394280818807442	0.0671217282818018	0.0463860234155664	0.0112276358913087	0.000100636783769426	1	1	0	0	1.08110028535066	1.08110028535066	0.6562	0.4071	0.6562	0.4071	0.1
12	-0.470003629245736	arm_weak	10000	-0.445191378413316	0.0613905908589734	0.046143826539845	0.0117145464220359	2.59069503217436e-05	1	1	0	0	1.027058146113	1.027058146113	0.8574	0.6511	0.8574	0.6511	0.1
12	-0.470003629245736	glm	10000	-0.455740955126886	0.0597656507535948	0.0466698033214963	0.0121115856050445	1.72860314898237e-05	1	1	0	0	1.01617805693464	1.01617805693464	0.8817	0.6901	0.8817	0.6901	0.1
12	-0.430782916092454	arm_strong	10000	-0.357172541392201	0.0665175245427087	0.0459854251933559	0.0109965375779132	0.000202799918604476	1	1	0	0	1.07877264323078	1.07877264323078	0.653	0.4119	0.653	0.4119	0.1
12	-0.430782916092454	arm_weak	10000	-0.40830772880404	0.0615420927207402	0.0459278761592236	0.01163230657974	5.3136669874239e-05	1	1	0	0	1.02466877575942	1.02466877575942	0.8524	0.6475	0.8524	0.6475	0.1
12	-0.430782916092454	glm	10000	-0.419776571264242	0.0596535110845524	0.0465523094560481	0.0121054478277938	3.46301257306466e-05	1	1	0	0	1.01286630992934	1.01286630992934	0.881	0.6829	0.881	0.6829	0.1
12	-0.393042588109607	arm_strong	10000	-0.321790444325698	0.0643884091099785	0.0455511295887577	0.010685510802189	0.000406662400576881	0.9997	1	0	0	1.07601685208957	1.07607745674678	0.662	0.4129	0.662198659597879	0.4129	0.1
12	-0.393042588109607	arm_weak	10000	-0.372666785679487	0.0613928937266517	0.0456912133525696	0.0114247145383191	0.000212728990643336	0.9998	0.9999	0	0	1.02243583567919	1.02246767951123	0.8597	0.6528	0.859871974394879	0.652865286528653	0.1
12	-0.393042588109607	glm	10000	-0.385228784248325	0.0589688401208307	0.0464503977036287	0.012005355888761	8.58111278230212e-05	0.9999	1	0	0	1.00957677192942	1.00959714143556	0.8897	0.695	0.88968896889689	0.695	0.1
12	-0.356674943938732	arm_strong	10000	-0.288489130554015	0.0643667716035203	0.0453189207240415	0.0105282202031518	0.000910574376720607	0.9992	1	0	0	1.07262688963268	1.07277995057381	0.6734	0.4309	0.673939151321057	0.4309	0.1
12	-0.356674943938732	arm_weak	10000	-0.337924742262774	0.0634593033668304	0.045764705347876	0.0113780636220187	0.00059760468994145	0.999	0.9997	0	0	1.02069566189496	1.02086756988467	0.856	0.6491	0.856856856856857	0.649294788436531	0.1
12	-0.356674943938732	glm	10000	-0.352096585623478	0.060084834424995	0.0467386224367023	0.0121156921689509	0.000211372271014682	0.9999	1	0	0	1.0063811440387	1.00640438770598	0.8862	0.6969	0.886288628862886	0.6969	0.1
12	-0.342490308946776	arm_strong	10000	-0.276791202715093	0.0630002995905849	0.0450011531937373	0.0102914618933027	0.00115713561182422	0.998	0.9999	0	0	1.06965638542763	1.06999717394636	0.6829	0.4365	0.684168336673347	0.436543654365437	0.1
12	-0.342490308946776	arm_weak	10000	-0.325680221623211	0.0630106013090592	0.045512438813676	0.0111656714226435	0.000902519797350952	0.9982	0.9994	0	0	1.01847070179329	1.01875007254521	0.858	0.6499	0.859547184932879	0.650290174104463	0.1
12	-0.342490308946776	glm	10000	-0.340268097345364	0.0594365962852272	0.0465568885597659	0.0119207859954924	0.000287193072712345	0.9996	1	0	0	1.00390538634964	1.00399578273944	0.887	0.6984	0.887354941976791	0.6984	0.1
12	-0.328504066972036	arm_strong	10000	-0.263226998100284	0.0621916844275164	0.0446345294501653	0.0103055089233229	0.00154327703991034	0.9974	1	0	0	1.06906609608382	1.06951422662414	0.6799	0.4343	0.681572087427311	0.4343	0.1
12	-0.328504066972036	arm_weak	10000	-0.310908310453049	0.0639521538774622	0.0452190790176978	0.0111939374490835	0.0016666863947363	0.9971	0.9986	0	0	1.01900859559446	1.01934017883302	0.8509	0.6423	0.853374786881958	0.643200480672942	0.1
12	-0.328504066972036	glm	10000	-0.32627007671983	0.059608557446565	0.04640868819034	0.0120364747636947	0.000391249794834542	0.9997	1	0	0	1.00396255379531	1.0040170191602	0.8882	0.692	0.888366509952986	0.692	0.1
12	-0.3147107448397	arm_strong	10000	-0.251836283078582	0.061736622002166	0.0444076555439424	0.0101494198044017	0.00208501712266497	0.9959	0.9999	0	0	1.06624389915495	1.06689364787508	0.6905	0.4454	0.693242293402952	0.445444544454445	0.1
12	-0.3147107448397	arm_weak	10000	-0.297961757937552	0.0648861034853087	0.0450625851155843	0.0110707036785839	0.00253450984607473	0.9956	0.9978	0	0	1.01783298883008	1.01828960908166	0.8542	0.6483	0.85797509039775	0.649729404690319	0.1
12	-0.3147107448397	glm	10000	-0.314090734330267	0.0598432104050685	0.0463970152601313	0.0119658625824567	0.00059598193449277	0.9987	1	0	0	1.00216192935071	1.00241289343383	0.8906	0.695	0.891258636227095	0.695	0.1
12	-0.301105092783922	arm_strong	10000	-0.238582688581486	0.0608579091751272	0.0439446867761539	0.0100647634457962	0.00281925031513314	0.9922	0.9995	0	0	1.06529518017144	1.06638142881128	0.6856	0.4451	0.690788147550897	0.445322661330665	0.1
12	-0.301105092783922	arm_weak	10000	-0.283170194624907	0.0655261697895468	0.044622856978132	0.0110239582666845	0.00449333665005456	0.992	0.9955	0	0	1.01814721110556	1.01884385912271	0.8477	0.6422	0.854435483870968	0.645102963335007	0.1
12	-0.301105092783922	glm	10000	-0.300186525646419	0.0595123230354141	0.0461685526582983	0.0119124268424423	0.000868399660825645	0.9982	0.9997	0	0	1.00232840271368	1.00262021795977	0.8896	0.6908	0.891003806852334	0.691007302190657	0.1
12	-0.287682072451781	arm_strong	10000	-0.226499562537182	0.0597802720477463	0.0438444172513053	0.0101317637781426	0.00368037960069686	0.989	0.9995	0	0	1.06347965700566	1.06489173313361	0.6995	0.4487	0.706370070778564	0.448924462231116	0.1
12	-0.287682072451781	arm_weak	9999	-0.269217394723529	0.0661915740448971	0.0446187010394113	0.0111155805876248	0.00549354545484463	0.99009900990099	0.994799479947995	0	0	1.01842519968	1.01929570458214	0.840684068406841	0.63966396639664	0.848787878787879	0.643007942093093	0.1
12	-0.287682072451781	glm	10000	-0.287386483066739	0.0595218196505268	0.0463719764960146	0.0121043845069638	0.00114656005113146	0.9979	0.9998	0	0	1.00167517261459	1.00202192477954	0.8889	0.6949	0.890269566088786	0.69503900780156	0.1
12	-0.27443684570176	arm_strong	10000	-0.216644193801089	0.0597521690292109	0.0436039177086603	0.00995244254781854	0.005023355010583	0.9804	0.9987	0	0	1.05877584024249	1.06114105752324	0.7142	0.4665	0.725928192574459	0.467107239411235	0.1
12	-0.27443684570176	arm_weak	10000	-0.257237438742983	0.0685575774165523	0.0442396272777638	0.0110358508286915	0.00995863272639429	0.9801	0.9893	0	0	1.01504679676913	1.01665110489513	0.8343	0.6363	0.850321395775941	0.643182047912666	0.1
12	-0.27443684570176	glm	10000	-0.276672943493768	0.0600739783208242	0.0463580087554302	0.0119702449113841	0.00174390906862667	0.9949	0.9995	0	0	0.998700782029245	0.999452859572125	0.8837	0.6936	0.886420745803598	0.693946973486743	0.1
12	-0.261364764134408	arm_strong	10000	-0.204217169926485	0.0578814788972513	0.0432403836308627	0.0100682201012755	0.00650338847783678	0.9746	0.9977	0	0	1.05747527560141	1.06020781209669	0.7106	0.4678	0.725015390929612	0.468878420366844	0.1
12	-0.261364764134408	arm_weak	9999	-0.242296976795495	0.0688841558419781	0.0437950435275889	0.011202603191564	0.0135246287664327	0.973297329732973	0.985398539853985	0	0	1.01575890054023	1.01770539309003	0.833583358335834	0.623062306230623	0.854808877928483	0.632294732568761	0.1
12	-0.261364764134408	glm	10000	-0.263055376366648	0.0594477948769587	0.0462708118240268	0.0121832729430082	0.00236438790253741	0.9922	0.9995	0	0	0.998853025802267	0.999976367420876	0.884	0.6883	0.887925821406974	0.688644322161081	0.1
12	-0.2484613592985	arm_strong	10000	-0.193073738869758	0.0567217810705878	0.0431337777307326	0.0098996710112709	0.00902211528452977	0.9609	0.9955	0	0	1.05411789111715	1.0579579066012	0.7236	0.4811	0.746903944218961	0.48327473631341	0.1
12	-0.2484613592985	arm_weak	9999	-0.227775209928747	0.0712059421009573	0.0433283187648779	0.0113627492302239	0.0227583384035633	0.959395939593959	0.973497349734973	0	0	1.01455270793052	1.01668811816443	0.827282728272827	0.625262526252625	0.860106327530491	0.64228477501541	0.1
12	-0.2484613592985	glm	10000	-0.250679214482433	0.0591070458477281	0.046489635267814	0.0120726348796857	0.0036039763980285	0.9857	0.9985	0	0	0.997404325307691	0.999238793866611	0.8937	0.6987	0.899665212539312	0.699749624436655	0.1
12	-0.23572233352107	arm_strong	10000	-0.183089116879465	0.0549949766440368	0.0428151943054615	0.00982061879341339	0.0107574055774355	0.9505	0.9958	0	0	1.05048619965966	1.05502569656053	0.7366	0.4957	0.761073119410836	0.497790721028319	0.1
12	-0.23572233352107	arm_weak	10000	-0.215504487761956	0.0713897722346339	0.042841127014613	0.0112828808765663	0.0275042882642414	0.9488	0.9681	0	0	1.01250698470625	1.01530048179063	0.8204	0.6229	0.860876897133221	0.643425265984919	0.1
12	-0.23572233352107	glm	10000	-0.239690194608884	0.0586873306560993	0.0463871885947208	0.0119672296172178	0.00443082290860983	0.9819	0.998	0	0	0.995313645579915	0.997363156313313	0.8965	0.7008	0.902230369691415	0.702204408817635	0.1
12	-0.22314355131421	arm_strong	10000	-0.172183032630651	0.0549346673266854	0.0422858110191118	0.00973352075582813	0.0151208749552324	0.9275	0.9892	0	0	1.04655830827012	1.05239658576304	0.7424	0.4953	0.781347708894879	0.500707642539426	0.1
12	-0.22314355131421	arm_weak	10000	-0.200879350838725	0.0740562686547377	0.0418048879450278	0.0116946353972416	0.0407312691058141	0.925	0.9517	0	0	1.01066195492595	1.01428837147194	0.8065	0.609	0.864972972972973	0.639907533886729	0.1
12	-0.22314355131421	glm	10000	-0.227012058271536	0.059592948115691	0.0461353814919184	0.0119238123982152	0.00696454862306971	0.9716	0.9961	0	0	0.994005667030162	0.997175569956008	0.8846	0.699	0.895738987237546	0.701636381889368	0.1
12	-0.210721031315653	arm_strong	10000	-0.162127300622255	0.0536943492820921	0.042325934392189	0.00980519351314633	0.0194765790700594	0.901	0.9853	0	0	1.04222443245268	1.04946132429198	0.7512	0.5095	0.799112097669256	0.51710139043946	0.1
12	-0.210721031315653	arm_weak	10000	-0.186820593411223	0.0758320963073752	0.0411601939510976	0.0120725629527098	0.0554331881627277	0.8974	0.9333	0	0	1.00823555399415	1.01281448620387	0.7911	0.5941	0.869734789391576	0.636558448516018	0.1
12	-0.210721031315653	glm	10000	-0.215731668734335	0.0593622966307923	0.0465202049207071	0.0120413296571029	0.009352037761545	0.9587	0.9929	0	0	0.991642537827348	0.995566079326764	0.8956	0.6961	0.906331490560134	0.700876221170309	0.1
12	-0.198450938723838	arm_strong	10000	-0.151961308723241	0.0531209431657594	0.0418513576070873	0.0097836490725736	0.0264949724952727	0.869	0.9738	0	0	1.03754413241244	1.04602116155004	0.7586	0.5194	0.819677790563866	0.533066338057096	0.1
12	-0.198450938723838	arm_weak	10000	-0.171764483198697	0.0779859009342872	0.0397309226105707	0.0126291031161589	0.0775729391484564	0.8609	0.9051	0	0	1.00564542550245	1.01099169678431	0.7638	0.5787	0.868161226623301	0.639376864434869	0.1
12	-0.198450938723838	glm	10000	-0.20322556647014	0.0597853427055735	0.0463134295056542	0.0120467938637769	0.0139056348520102	0.9381	0.9875	0	0	0.989747259091111	0.99498309601511	0.8881	0.6881	0.902036030273958	0.696506329113924	0.1
12	-0.186329578191493	arm_strong	10000	-0.142602834398826	0.0519191318031925	0.0413689607033318	0.00961723139255633	0.0336785639635031	0.8371	0.963	0	0	1.03237979455925	1.04197123980083	0.7709	0.5353	0.842671126508183	0.555763239875389	0.1
12	-0.186329578191493	arm_weak	9997	-0.158830109859788	0.0786172395395944	0.0384312455969956	0.0130705164312134	0.098985873716115	0.83074922476743	0.877563268980694	0	0	1.00217791634401	1.00764823100818	0.754626387916375	0.570271081324397	0.881637567730283	0.64983472016414	0.1
12	-0.186329578191493	glm	10000	-0.192289519492051	0.0596722786023619	0.0460599126330367	0.01180987037314	0.0187620332614614	0.9185	0.9794	0	0.000102103328568511	0.986483757158554	0.992666289588873	0.8853	0.6971	0.90364725095264	0.710741270165407	0.1
12	-0.174353387144778	arm_strong	10000	-0.13277627398917	0.0514109377656096	0.0413220196966378	0.00964635081310804	0.0450388011710421	0.7823	0.9455	0	0	1.02651655109407	1.03830766235587	0.7853	0.5503	0.869231752524607	0.580962453728186	0.1
12	-0.174353387144778	arm_weak	9996	-0.143123138257131	0.0805393615859938	0.0368867891313065	0.0135890122965149	0.132549183034931	0.774109643857543	0.835434173669468	0	0	0.998466397840689	1.00555811238235	0.715086034413766	0.538215286114446	0.882269320237788	0.644234223446294	0.1
12	-0.174353387144778	glm	10000	-0.180262983041678	0.0601213182283895	0.0463849881533933	0.0119343530842063	0.0264351816502796	0.8855	0.9676	0	0	0.983595787181891	0.991408932183487	0.8812	0.6837	0.900395256916996	0.70266639107069	0.1
12	-0.162518929497775	arm_strong	10000	-0.123754730751958	0.0504322642104557	0.0408975309713423	0.00963420564450364	0.0568361017515139	0.7369	0.9273	0	0.000107839965491211	1.02071753857693	1.03387485387517	0.7975	0.565	0.887094585425431	0.607139005715518	0.1
12	-0.162518929497775	arm_weak	9998	-0.129467940021577	0.0805514493387626	0.0351196332761215	0.0141162455250917	0.166052566125612	0.727745549109822	0.792058411682336	0	0	0.994472500876742	1.00169982923958	0.686037207441488	0.525605121024205	0.889224848818032	0.663593888117187	0.1
12	-0.162518929497775	glm	10000	-0.169055926830918	0.0601176752297119	0.0462015831015119	0.0118991070383134	0.035239976891085	0.8529	0.9554	0.000117247039512252	0.000104668201800293	0.980274387817755	0.989269652447513	0.8828	0.6882	0.902684957204831	0.713941804479799	0.1
12	-0.150822889734584	arm_strong	10000	-0.114507651262846	0.0488213121076818	0.0407835621739396	0.00958377257403574	0.0727097832752422	0.6775	0.8969	0	0.000111495149960977	1.01486711754447	1.02920748675548	0.8198	0.5834	0.916457564575646	0.643215520124875	0.1
12	-0.150822889734584	arm_weak	9997	-0.114200843844657	0.0801511351731731	0.0330951799968365	0.0144724706436124	0.210608714815504	0.664899469840952	0.735020506151846	0	0	0.990491406279876	0.99838455171532	0.64149244773432	0.493047914374312	0.890928238302994	0.670794774088187	0.1
12	-0.150822889734584	glm	10000	-0.157414674077114	0.0593302400742389	0.0464160498059588	0.0118827861642197	0.0469752024334024	0.8041	0.9367	0	0.000106757766627522	0.976429613916068	0.987372009474045	0.8849	0.6982	0.901877875886084	0.731610974698409	0.1
12	-0.139262067333508	arm_strong	10000	-0.105899843320481	0.0482339335037975	0.0403629764687355	0.00971826601276654	0.0933655432831862	0.6169	0.859	0	0.000116414435389988	1.00788624468273	1.02324192262996	0.8316	0.6039	0.933700761873886	0.690221187427241	0.1
12	-0.139262067333508	arm_weak	9996	-0.101619302776967	0.0787409074437364	0.0310944075306517	0.0148564791961166	0.25415457528117	0.605442176870748	0.681572629051621	0	0.000146778218112432	0.984762976931965	0.993315682632848	0.6062424969988	0.472789115646259	0.902842035690681	0.693673858799354	0.1
12	-0.139262067333508	glm	10000	-0.146387791413659	0.0598332593978268	0.046214117372846	0.0120251150688757	0.0639717127125712	0.7538	0.9088	0.000132661183337755	0.000220070422535211	0.971428845120873	0.98379730478294	0.885	0.6855	0.902228707880074	0.729643485915493	0.1
12	-0.127833371509885	arm_strong	10000	-0.0979891378092341	0.0469473304636849	0.0402908687067681	0.00973381712179952	0.111252541284969	0.5626	0.8253	0	0.000121168060099358	1.00180774571582	1.0177699010685	0.8509	0.6297	0.944543192321365	0.733551435841512	0.1
12	-0.127833371509885	arm_weak	9998	-0.0889796272679913	0.0764493529056913	0.0293122328442921	0.0149583539169343	0.297292893954551	0.547109421884377	0.627325465093019	0	0	0.980633379769051	0.989558318675915	0.561612322464493	0.442388477695539	0.90164533820841	0.705197704081633	0.1
12	-0.127833371509885	glm	10000	-0.136163815869204	0.0591570115534014	0.0464105184086784	0.0120185168976898	0.0779275629525959	0.7063	0.8831	0.000141582896786068	0.000226474917902842	0.967154428055202	0.98056948044023	0.8918	0.6958	0.897210816933315	0.741705356131808	0.1
12	-0.116533816255952	arm_strong	10000	-0.0893191869699743	0.0464995620794002	0.0399098871203613	0.00967269820536367	0.138538137486172	0.5028	0.7753	0.000397772474144789	0.00103185863536695	0.99529772170548	1.01190438694428	0.8602	0.6492	0.94769291964996	0.77892428737263	0.1
12	-0.116533816255952	arm_weak	10000	-0.0766295843780098	0.0736724696654984	0.0270839334703773	0.0148062856089746	0.349367552681359	0.4851	0.5643	0.000412286126571841	0.000354421407052986	0.975611418948841	0.984777277413433	0.5035	0.3969	0.89033189033189	0.703349282296651	0.1
12	-0.116533816255952	glm	10000	-0.124626375724664	0.0595819597860723	0.0462383713582866	0.0119321708986538	0.101086859320331	0.6434	0.8427	0.000621697233447311	0.00154266049602468	0.962317235128665	0.97725557627476	0.8872	0.691	0.882965495803544	0.743087694315889	0.1
12	-0.105360515657826	arm_strong	10000	-0.0813647300444199	0.0457400182442256	0.0397829544116252	0.0098170096632675	0.168437312156524	0.4324	0.7202	0.000231267345050879	0.00166620383226881	0.987605004159878	1.00542140602588	0.8753	0.6736	0.95004625346901	0.815606775895585	0.1
12	-0.105360515657826	arm_weak	9994	-0.0648118647755112	0.0704171863741104	0.0247981387343201	0.0145351560585732	0.408555295766334	0.418551130678407	0.491094656794076	0.00023906287353574	0.000407497962510187	0.969189049893481	0.97821254655578	0.433259955973584	0.34740844506704	0.874013865646665	0.707416462917685	0.1
12	-0.105360515657826	glm	10000	-0.114201818384944	0.0595691316213348	0.046375655284594	0.0121123872656299	0.126758110894658	0.5772	0.7995	0.000693000693000693	0.00250156347717323	0.956466233450376	0.973020243188153	0.8828	0.6933	0.868503118503118	0.739337085678549	0.1
12	-0.0943106794712414	arm_strong	10000	-0.0729830361913905	0.0453492951834475	0.0394407208143232	0.00977324426837507	0.203287185308463	0.3712	0.6627	0.000538793103448276	0.00331975252753886	0.980832700569916	0.999377213764446	0.885	0.6886	0.943426724137931	0.841104572204617	0.1
12	-0.0943106794712414	arm_weak	9999	-0.0543039600690582	0.0660373009696095	0.0227721074038491	0.0140622738700265	0.462228815518733	0.355835583558356	0.428942894289429	0.000281056773468241	0.000699463744462579	0.963454695953139	0.973240774942218	0.376937693769377	0.297729772977298	0.860314783586284	0.694101189088366	0.1
12	-0.0943106794712414	glm	10000	-0.102827463263934	0.0600219234227372	0.0462184533105041	0.0120266588258812	0.158075814160074	0.5154	0.7469	0.0013581684128832	0.00455214888204579	0.951382907729993	0.968946222498613	0.8815	0.6885	0.852347691113698	0.730486008836524	0.1
12	-0.0833816089390511	arm_strong	10000	-0.0654680259620953	0.0443930812219284	0.0393691769766707	0.0097423061522932	0.238449933164854	0.318	0.6002	0.00157232704402516	0.00666444518493835	0.973856719409077	0.992662197163904	0.8998	0.7089	0.944968553459119	0.856047984005332	0.1
12	-0.0833816089390511	arm_weak	9995	-0.0453552150882463	0.0611748835816294	0.0210737394791773	0.0135363827376149	0.513362858150601	0.303851925962981	0.370885442721361	0.0016463615409944	0.00215807930941462	0.95782680024771	0.967403260775965	0.323261630815408	0.247623811905953	0.846888376687521	0.667655786350148	0.1
12	-0.0833816089390511	glm	10000	-0.0926679858019021	0.0597977577646071	0.0463597537717123	0.0119827014440701	0.189912599024684	0.4485	0.6927	0.00312151616499443	0.00779558250324816	0.94526062927318	0.964231663254279	0.8826	0.6829	0.829877369007804	0.704489678071315	0.1
12	-0.0725706928348355	arm_strong	10000	-0.0569355985867139	0.0437404957474205	0.0392458192209201	0.00976436352060786	0.282709025141164	0.2604	0.5301	0.00345622119815668	0.00980946991133748	0.967053029058273	0.986553911339206	0.9095	0.7278	0.93010752688172	0.855876249764195	0.1
12	-0.0725706928348355	arm_weak	9997	-0.0359954383843966	0.0554899793234624	0.0191494344578595	0.0125982649681004	0.571140031577469	0.244973492047614	0.307292187656297	0.00285830951408738	0.00520833333333333	0.952341684434305	0.962840264356491	0.262278683605081	0.196058817645294	0.820743160473663	0.638020833333333	0.1
12	-0.0725706928348355	glm	10000	-0.0808703002283976	0.0595976435448525	0.0464531775526701	0.0119914262667933	0.231006263720289	0.3787	0.6255	0.00607340903089517	0.0150279776179057	0.940930781183105	0.960804310550395	0.8835	0.6885	0.803802482175865	0.6810551558753	0.1
12	-0.0618754037180875	arm_strong	10000	-0.0494931396328717	0.0425408773200803	0.0388937980333773	0.00969412955698967	0.320535350424407	0.2071	0.4699	0.00869145340415258	0.0165992764417961	0.960674780728281	0.981041920569289	0.92	0.7435	0.904394012554322	0.832943179399872	0.1
12	-0.0618754037180875	arm_weak	9997	-0.0281440637470874	0.0497424876620388	0.0173039652211974	0.0115242334978888	0.624590063987499	0.194158247474242	0.245973792137641	0.00824317362184441	0.00813338755591704	0.946663856248704	0.956450465078258	0.200060018005402	0.140642192657797	0.7655847501288	0.571777145180968	0.1
12	-0.0618754037180875	glm	10000	-0.0705940465397161	0.0587046440250003	0.0462305677547847	0.0118903918643825	0.265913528904349	0.3152	0.5641	0.0092005076142132	0.0230455592979968	0.935740252504211	0.956973131910133	0.8878	0.6924	0.76491116751269	0.648289310405956	0.1
12	-0.0512932943875506	arm_strong	10000	-0.0429011050977341	0.0435430337417031	0.0390589184754513	0.00987795949857616	0.356206962630831	0.1731	0.4076	0.0144425187752744	0.0304219823356232	0.952966143427262	0.973573627856138	0.9262	0.7577	0.844598497978047	0.765456329735034	0.1
12	-0.0512932943875506	arm_weak	9996	-0.0234852194033294	0.0462559642205083	0.0164019683069582	0.0109106582783071	0.659329478498458	0.1640656262505	0.212484993997599	0.0128048780487805	0.0150659133709981	0.940157207790445	0.9504477399527	0.163165266106443	0.105442176870748	0.689634146341463	0.49623352165725	0.1
12	-0.0512932943875506	glm	10000	-0.0612084522853476	0.0604854791700326	0.0465545006477896	0.0121113254793058	0.300199779609833	0.2762	0.5047	0.0220854453294714	0.0410144640380424	0.930708075186764	0.952411491382613	0.8813	0.68	0.699131064446054	0.562116108579354	0.1
12	-0.0408219945202552	arm_strong	10000	-0.0351831639954156	0.0427356305906568	0.0386894579800718	0.00983637375238243	0.38936146235934	0.1369	0.3571	0.0262965668371074	0.0540464855782694	0.948747477108754	0.970380899646672	0.9316	0.7656	0.783783783783784	0.698403808457015	0.1
12	-0.0408219945202552	arm_weak	9999	-0.0177659987900647	0.0403158532629013	0.0150851805673042	0.00968363348332383	0.697839579469559	0.127012701270127	0.171417141714171	0.0228346456692913	0.0285880980163361	0.936325085229404	0.947794643324773	0.15001500150015	0.0704070407040704	0.621259842519685	0.41073512252042	0.1
12	-0.0408219945202552	glm	10000	-0.0503134916780225	0.0599955118257956	0.046255896667002	0.0120592079763055	0.331872074061357	0.227	0.4602	0.033920704845815	0.0710560625814863	0.928225063136752	0.953138696658206	0.8792	0.6825	0.619823788546256	0.501955671447197	0.1
12	-0.0304592074847086	arm_strong	10000	-0.0276594189895537	0.042236809125963	0.0385842149239034	0.00992530511711097	0.425721856403019	0.1031	0.3062	0.0417070805043647	0.101894186806009	0.943313445177038	0.969704175125708	0.9375	0.7759	0.701260911736178	0.586871325930764	0.1
12	-0.0304592074847086	arm_weak	10000	-0.0128357558566795	0.0352804935928347	0.0140195524763353	0.0088216568400006	0.737412472286858	0.094	0.1302	0.0361702127659574	0.0506912442396313	0.931677737260123	0.94389692436915	0.2833	0.0435	0.541489361702128	0.280337941628264	0.1
12	-0.0304592074847086	glm	10000	-0.0397152493945031	0.0597470850189251	0.0462617813189527	0.0121140147175198	0.366647542288879	0.1823	0.4002	0.0691168403730115	0.118940529735132	0.928876793447841	0.95510247699564	0.8841	0.6868	0.532089961601755	0.401799100449775	0.1
12	-0.0202027073175195	arm_strong	10000	-0.0201172877893234	0.0422903714468353	0.0385262232619633	0.00992573295333014	0.452897292979546	0.0848	0.2655	0.125	0.170621468926554	0.95229706174489	0.972164443027972	0.9383	0.7818	0.525943396226415	0.426365348399247	0.1
12	-0.0202027073175195	arm_weak	9999	-0.00870031203902952	0.0319545030792839	0.0133631699970916	0.00796067486630145	0.761472447172328	0.0774077407740774	0.107710771077108	0.118863049095607	0.125348189415042	0.942422996152175	0.951471251962429	0.718371837183718	0.18021802180218	0.359173126614987	0.149489322191272	0.1
12	-0.0202027073175195	glm	10000	-0.0289583124620816	0.0601200780719113	0.0462768326256832	0.0121338937483199	0.393364028893289	0.1482	0.3611	0.13697705802969	0.187205760177236	0.938317471989843	0.961403870610691	0.882	0.6923	0.365047233468286	0.296593741345888	0.1
12	-0.0100503358535015	arm_strong	10000	-0.0135592434727651	0.0415622301936925	0.0385468051723987	0.009737065284144	0.477175913082531	0.0656	0.2264	0.190548780487805	0.242049469964664	0.954820966728862	0.97321443670033	0.9428	0.7902	0.292682926829268	0.235424028268551	0.1
12	-0.0100503358535015	arm_weak	9999	-0.00552235209652027	0.028303107683787	0.0127731484466453	0.00711092896216339	0.784756370412109	0.0607060706070607	0.0852085208520852	0.182866556836903	0.207746478873239	0.947077371362805	0.956916827539973	0.946094609460946	0.817481748174817	0.210873146622735	0.0316901408450704	0.1
12	-0.0100503358535015	glm	10000	-0.0195154732757211	0.0593268256491027	0.0463785843942928	0.0119007000467927	0.416781182066505	0.1223	0.3192	0.223221586263287	0.267230576441103	0.949090031063509	0.96777149385497	0.891	0.6985	0.19460343417825	0.155701754385965	0.1
13	-0.693147180559945	arm_strong	10000	-0.597932218061184	0.0624222223110189	0.0469664020529586	0.0112658339159646	7.70337463694628e-07	1	1	0	0	1.10204491291573	1.10204491291573	0.5392	0.3021	0.5392	0.3021	0.1
13	-0.693147180559945	arm_weak	10000	-0.641028762778634	0.0577326971004439	0.0466002803666099	0.0113466332092619	2.01616956158969e-07	1	1	0	0	1.05525851718101	1.05525851718101	0.7761	0.5421	0.7761	0.5421	0.1
13	-0.693147180559945	glm	10000	-0.64828182543455	0.0573202543044994	0.0468480587546346	0.0115212393368961	1.68599937857157e-07	1	1	0	0	1.04760705696817	1.04760705696817	0.8065	0.5862	0.8065	0.5862	0.1
13	-0.644357016390513	arm_strong	10000	-0.554418554796525	0.0628891652331091	0.0465381873382307	0.0109565449685271	1.8223449185193e-06	1	1	0	0	1.09627866729422	1.09627866729422	0.5746	0.3241	0.5746	0.3241	0.1
13	-0.644357016390513	arm_weak	10000	-0.598914914253818	0.0576027828776826	0.0461866462384151	0.0110920037194502	4.2752803481128e-07	1	1	0	0	1.04822928301006	1.04822928301006	0.8044	0.5856	0.8044	0.5856	0.1
13	-0.644357016390513	glm	10000	-0.606554239206658	0.0570050740711621	0.0464640039588764	0.0112856877259706	3.47133297493153e-07	1	1	0	0	1.04021570925021	1.04021570925021	0.8316	0.6263	0.8316	0.6263	0.1
13	-0.59783700075562	arm_strong	10000	-0.512661946291743	0.063622359850887	0.0461117912322264	0.0109975710430107	4.04395051890405e-06	1	1	0	0	1.09111986108158	1.09111986108158	0.6006	0.3499	0.6006	0.3499	0.1
13	-0.59783700075562	arm_weak	10000	-0.558294095067445	0.0584161054287486	0.0458081851809858	0.0112064589065911	9.55284793263584e-07	1	1	0	0	1.04211367974131	1.04211367974131	0.8199	0.6058	0.8199	0.6058	0.1
13	-0.59783700075562	glm	10000	-0.566397234702196	0.0576911012108645	0.0461236422328092	0.0114324945262233	7.50485905203507e-07	1	1	0	0	1.03365918041278	1.03365918041278	0.8449	0.6485	0.8449	0.6485	0.1
13	-0.553385238184787	arm_strong	10000	-0.473894784334432	0.0629092127110426	0.0456936216482845	0.0108449080710721	8.64515245397799e-06	1	1	0	0	1.08488508797336	1.08488508797336	0.6262	0.3762	0.6262	0.3762	0.1
13	-0.553385238184787	arm_weak	10000	-0.520615179743256	0.0575197500099315	0.0454436014545508	0.0111284406795906	2.15021219134609e-06	1	1	0	0	1.03502525964906	1.03502525964906	0.8434	0.6293	0.8434	0.6293	0.1
13	-0.553385238184787	glm	10000	-0.529197762328258	0.0566263830863868	0.0458006375496855	0.0113865257908403	1.59660403306266e-06	1	1	0	0	1.02612700899729	1.02612700899729	0.8711	0.6671	0.8711	0.6671	0.1
13	-0.510825623765991	arm_strong	10000	-0.433490514327444	0.0636865395308087	0.0451782502697273	0.0105902556261526	2.05781776118341e-05	1	1	0	0	1.08260186437619	1.08260186437619	0.628	0.3887	0.628	0.3887	0.1
13	-0.510825623765991	arm_weak	10000	-0.480993145641537	0.0586790304699515	0.0450224122259425	0.0109662050108099	5.08232846325861e-06	1	1	0	0	1.03206001683918	1.03206001683918	0.8432	0.6378	0.8432	0.6378	0.1
13	-0.510825623765991	glm	10000	-0.490147051407435	0.0576025446229073	0.0454326759811827	0.0112596076755276	3.61150662932834e-06	1	1	0	0	1.02259055039324	1.02259055039324	0.8706	0.6768	0.8706	0.6768	0.1
13	-0.470003629245736	arm_strong	10000	-0.396721279231771	0.0643121385512982	0.0449786877712252	0.0102537743674125	4.65184759580502e-05	1	1	0	0	1.07826655895444	1.07826655895444	0.6482	0.4074	0.6482	0.4074	0.1
13	-0.470003629245736	arm_weak	10000	-0.445034133295176	0.0596096865225037	0.0449425924435817	0.0107442692635199	1.298189348748e-05	1	1	0	0	1.02711071193942	1.02711071193942	0.8501	0.6464	0.8501	0.6464	0.1
13	-0.470003629245736	glm	10000	-0.454939526374129	0.0582056181910014	0.0454244023832054	0.01108971714938	8.62686217167764e-06	1	1	0	0	1.01690125965402	1.01690125965402	0.8746	0.6859	0.8746	0.6859	0.1
13	-0.430782916092454	arm_strong	10000	-0.36016355030477	0.0629927905160314	0.0447776127237761	0.010118778819796	0.000103956215635939	1	1	0	0	1.07530498910426	1.07530498910426	0.6586	0.4198	0.6586	0.4198	0.1
13	-0.430782916092454	arm_weak	10000	-0.408933610246622	0.059003580234444	0.0449202980813366	0.0107163372638971	3.22312239925495e-05	1	1	0	0	1.02387212493545	1.02387212493545	0.8636	0.6613	0.8636	0.6613	0.1
13	-0.430782916092454	glm	10000	-0.419776746710641	0.0572613048017425	0.0454981961462081	0.0111262096540784	2.00401821457617e-05	1	1	0	0	1.01272548435022	1.01272548435022	0.89	0.6964	0.89	0.6964	0.1
13	-0.393042588109607	arm_strong	10000	-0.324857392582784	0.0619786772274124	0.044303674880748	0.00991570409752428	0.00019825524560696	1	1	0	0	1.07261827284363	1.07261827284363	0.6619	0.4229	0.6619	0.4229	0.1
13	-0.393042588109607	arm_weak	10000	-0.372950130368458	0.0594200875790205	0.0446649652211275	0.0106219027878902	6.32012775611374e-05	1	1	0	0	1.02209774587534	1.02209774587534	0.8598	0.6521	0.8598	0.6521	0.1
13	-0.393042588109607	glm	10000	-0.384793133342803	0.0573908547805403	0.0453580223829281	0.0111205694595883	3.93406185394524e-05	1	1	0	0	1.00994311521217	1.00994311521217	0.8868	0.6939	0.8868	0.6939	0.1
13	-0.356674943938732	arm_strong	10000	-0.29148342600824	0.061159752235534	0.0438542244278637	0.00978050793415859	0.000515731205716688	0.9997	1	0	0	1.06929873412211	1.06935777190312	0.6758	0.4319	0.675902770831249	0.4319	0.1
13	-0.356674943938732	arm_weak	10000	-0.338624669728169	0.0604573992573099	0.0444484387801878	0.0105660092965917	0.000352519210717872	0.9997	0.9998	0	0	1.01997607570783	1.0199999866406	0.8583	0.6534	0.858557567270181	0.653530706141228	0.1
13	-0.356674943938732	glm	10000	-0.351760695831223	0.0576593009803441	0.0453163221819525	0.0111947192045983	0.000123463153459425	0.9998	1	0	0	1.00654836186615	1.00659745909456	0.8895	0.6994	0.889677935587117	0.6994	0.1
13	-0.342490308946776	arm_strong	10000	-0.279522781593538	0.0606353137166385	0.0436919461873149	0.00968096199129118	0.000653000252434829	0.9998	1	0	0	1.06691013956732	1.06694815217239	0.6866	0.4406	0.686737347469494	0.4406	0.1
13	-0.342490308946776	arm_weak	10000	-0.325764346793376	0.0606364105499599	0.044401502402093	0.0104798070235493	0.000296451145505219	0.9995	1	0	0	1.01861929962022	1.01874140281398	0.8551	0.6567	0.855527763881941	0.6567	0.1
13	-0.342490308946776	glm	10000	-0.339434128739497	0.0576836379246046	0.0453350208141276	0.0111461994638776	0.000152970746994082	1	1	0	0	1.00473117465504	1.00473117465504	0.887	0.6974	0.887	0.6974	0.1
13	-0.328504066972036	arm_strong	10000	-0.267443171679932	0.059917888113274	0.0433117267628096	0.00962947155694995	0.00089630893279335	0.999	1	0	0	1.06468788041042	1.06486749432692	0.6908	0.4394	0.691391391391391	0.4394	0.1
13	-0.328504066972036	arm_weak	10000	-0.312517682628325	0.0611049630567576	0.0440818874401873	0.010448066773958	0.000880235789784394	0.9987	0.9993	0	0	1.01762933874735	1.01776630003267	0.8561	0.6531	0.8572143786923	0.65355749024317	0.1
13	-0.328504066972036	glm	10000	-0.326763023188854	0.0575035313210159	0.0451247110351202	0.0111744538828951	0.000233028753226709	0.9999	1	0	0	1.00337724041094	1.00339842466086	0.8914	0.6974	0.891489148914892	0.6974	0.1
13	-0.3147107448397	arm_strong	10000	-0.25406238882857	0.0586304673276006	0.0430866089654394	0.00950343878077272	0.00130909052580148	0.9977	0.9999	0	0	1.06394717449173	1.06432587316086	0.6949	0.4581	0.696501954495339	0.458145814581458	0.1
13	-0.3147107448397	arm_weak	10000	-0.297963436555826	0.0613379003947899	0.0439354092070437	0.0103456867589861	0.00153844320162734	0.9973	0.9987	0	0	1.01805860990051	1.01836688138627	0.8592	0.6531	0.861425849794445	0.653950135175728	0.1
13	-0.3147107448397	glm	10000	-0.312974247597962	0.0571723103395096	0.045110910877178	0.0111272973231756	0.000376790270579571	0.9993	1	0	0	1.00322618345591	1.00337768176061	0.8926	0.7015	0.893225257680376	0.7015	0.1
13	-0.301105092783922	arm_strong	10000	-0.242453013558736	0.0577119869196047	0.0429877171877511	0.0094410576722983	0.00165631734651329	0.9968	0.9999	0	0	1.0616692757514	1.06214992573058	0.7082	0.4653	0.710373194221509	0.465346534653465	0.1
13	-0.301105092783922	arm_weak	10000	-0.285562021127725	0.0614715564814848	0.043918289690654	0.0102727791206089	0.00197271194922671	0.9961	0.9984	0	0	1.01661673528087	1.01707395292386	0.8589	0.6599	0.862262825017569	0.660957532051282	0.1
13	-0.301105092783922	glm	10000	-0.301320867818429	0.0570056166639039	0.0452144945212225	0.0110996515728287	0.00048238744127508	0.9994	1	0	0	1.00129186062736	1.0014105119048	0.8935	0.7064	0.89393636181709	0.7064	0.1
13	-0.287682072451781	arm_strong	10000	-0.230286161025032	0.0569975604759509	0.0427370817692769	0.0093483276139441	0.0022864981483271	0.9943	0.9998	0	0	1.05997725935634	1.06075829476657	0.7094	0.4738	0.712863320929297	0.473894778955791	0.1
13	-0.287682072451781	arm_weak	9999	-0.27144171341986	0.0626397795473561	0.0436837915222273	0.0101778902253248	0.00357408504071303	0.992999299929993	0.996499649964997	0	0	1.01664490825263	1.01730936529746	0.851285128512851	0.649064906490649	0.857186020747306	0.651344841429145	0.1
13	-0.287682072451781	glm	10000	-0.288221957996839	0.0570500256203263	0.0452022427614756	0.0110620091224116	0.000709741790400782	0.999	1	0	0	1.00091665815204	1.00108846966436	0.8953	0.7017	0.895895895895896	0.7017	0.1
13	-0.27443684570176	arm_strong	10000	-0.219773526091425	0.0574222171667931	0.0425806346108748	0.00926124494671717	0.00319396046213903	0.9911	0.9993	0	0	1.05670666851971	1.05778823929931	0.7172	0.476	0.722833215619009	0.476333433403382	0.1
13	-0.27443684570176	arm_weak	10000	-0.259017573979136	0.0645770061421281	0.0435205527210075	0.0101297247824809	0.00566413129915238	0.9887	0.9942	0	0	1.01498466002596	1.01598686874049	0.8459	0.6377	0.855365631637504	0.641420237376785	0.1
13	-0.27443684570176	glm	10000	-0.276893688544882	0.0579849708708707	0.0452840729317719	0.011028657090014	0.00108613262298609	0.9981	0.9996	0	0	0.998876081591047	0.999132068886636	0.8903	0.6969	0.891594028654443	0.697178871548619	0.1
13	-0.261364764134408	arm_strong	10000	-0.206417371339129	0.0552446994308905	0.0421292760872473	0.00924616059665599	0.00437588917592421	0.9833	0.9992	0	0	1.05603848598589	1.05795738031526	0.719	0.4738	0.729278958608766	0.47417934347478	0.1
13	-0.261364764134408	arm_weak	10000	-0.243305840586409	0.0645158656610578	0.0430163052771085	0.0101385388457111	0.00856250451559104	0.981	0.9912	0	0	1.016264992272	1.01796282405112	0.8399	0.6346	0.855045871559633	0.640234059725585	0.1
13	-0.261364764134408	glm	10000	-0.262370850218388	0.0568959108085316	0.0450736467469688	0.011070956358934	0.00158542027453012	0.9956	0.9999	0	0	0.999908379388056	1.00058737885299	0.8919	0.7024	0.894234632382483	0.702470247024703	0.1
13	-0.2484613592985	arm_strong	10000	-0.194827036632171	0.0548565134300421	0.0419904249781113	0.0093067541576899	0.00611236693648839	0.9759	0.9985	0	0	1.05384336334427	1.05642388946625	0.7253	0.4763	0.739522492058613	0.477015523284927	0.1
13	-0.2484613592985	arm_weak	10000	-0.228910310339333	0.0667675646076455	0.0426830479081717	0.0103976203812813	0.0144460803356007	0.9718	0.9836	0	0	1.01601650001173	1.01783583215095	0.8267	0.6279	0.849454620292241	0.638369255795039	0.1
13	-0.2484613592985	glm	10000	-0.24969937541349	0.0575545139012477	0.0452277806184762	0.0111861070602907	0.00238469991183527	0.9912	0.999	0	0	0.999070065380353	1.00020089346228	0.8919	0.7009	0.896892655367232	0.701601601601602	0.1
13	-0.23572233352107	arm_strong	10000	-0.184540729211181	0.0540071102647083	0.0417053458670513	0.0092417824498868	0.00886419550055331	0.9604	0.9952	0	0	1.04971625822912	1.05334774849354	0.739	0.495	0.761765930862141	0.497387459807074	0.1
13	-0.23572233352107	arm_weak	10000	-0.215303510825601	0.0689652838661962	0.0420020629191901	0.0105621555287973	0.0233242156642743	0.9549	0.9726	0	0	1.0138816811469	1.01645938441867	0.8192	0.6216	0.855377526442559	0.639111659469463	0.1
13	-0.23572233352107	glm	10000	-0.237974999148546	0.0573038820699744	0.0452028253761248	0.0112042906875219	0.00385603204441071	0.9843	0.9985	0	0	0.997142690337537	0.999098605688953	0.8904	0.6994	0.897896982627248	0.700450676014021	0.1
13	-0.22314355131421	arm_strong	10000	-0.174746254388757	0.0533528549389267	0.041409223172486	0.00918965071582922	0.0112637759771247	0.9461	0.9936	0	0	1.04551918818918	1.05019515245766	0.7452	0.5037	0.776767783532396	0.506944444444444	0.1
13	-0.22314355131421	arm_weak	9999	-0.20276097257185	0.0707668717463123	0.0413570190969231	0.010803062179495	0.0320104977803343	0.939093909390939	0.961296129612961	0	0	1.01124657246722	1.01433731252181	0.811981198119812	0.611861186118612	0.86038338658147	0.636496046608406	0.1
13	-0.22314355131421	glm	10000	-0.227058987792798	0.0578541668824803	0.0451192728852944	0.0111339391996871	0.00510347544039572	0.9777	0.9975	0	0	0.994724415734409	0.99730004840759	0.8861	0.6922	0.894957553441751	0.693934837092732	0.1
13	-0.210721031315653	arm_strong	10000	-0.164679346569501	0.0522099994265655	0.0411419050224297	0.0091210369671661	0.0151945267623601	0.9279	0.989	0	0	1.04153314565437	1.04707509048926	0.7613	0.516	0.800409526888673	0.521739130434783	0.1
13	-0.210721031315653	arm_weak	9999	-0.189203843535635	0.0717333398635829	0.040604237681182	0.0111234457858429	0.0437736259491151	0.917091709170917	0.946594659465947	0	0	1.00909822727906	1.0129355534071	0.803080308030803	0.604260426042604	0.868484187568157	0.638351822503962	0.1
13	-0.210721031315653	glm	10000	-0.215421994402538	0.0574386837836121	0.0451043860918047	0.0110679152350161	0.00757323910394006	0.9683	0.994	0	0	0.992877751836041	0.995908639328057	0.8876	0.699	0.897552411442735	0.703219315895372	0.1
13	-0.198450938723838	arm_strong	10000	-0.154871291836538	0.0509096020749562	0.0410810554478848	0.00918698441395051	0.0196736950448012	0.8972	0.9846	0	0	1.03685303012447	1.04408520966905	0.7773	0.5393	0.82757467677218	0.547633556774325	0.1
13	-0.198450938723838	arm_weak	10000	-0.174517494089404	0.0734977216176037	0.0397408557578736	0.0116327879241641	0.0612351388130705	0.887	0.9238	0	0	1.0072042788495	1.01169170269382	0.7876	0.5952	0.874520856820744	0.644295302013423	0.1
13	-0.198450938723838	glm	10000	-0.203862693345024	0.0566466215867752	0.0453584997412262	0.011200155813259	0.00997926890714996	0.9582	0.9926	0	0	0.991248001060517	0.995001937434364	0.8966	0.6988	0.908265497808391	0.703908926052791	0.1
13	-0.186329578191493	arm_strong	10000	-0.1447236290288	0.050153336276703	0.040740267160434	0.00927748212823937	0.027333006890433	0.863	0.9715	0	0	1.03224365032073	1.04067375490977	0.7861	0.5556	0.848203939745075	0.571693257848688	0.1
13	-0.186329578191493	arm_weak	9999	-0.160061538736838	0.0754594372807187	0.0383329529614286	0.0122563874425757	0.0855704144888291	0.84978497849785	0.891789178917892	0	0	1.0041758657541	1.00906613641092	0.766976697669767	0.578957895789579	0.882076026833	0.649209375350454	0.1
13	-0.186329578191493	glm	10000	-0.191899526733198	0.0572805717709296	0.0452569321227581	0.0112997162386028	0.0150982307195545	0.9307	0.9855	0	0	0.988270070994932	0.993900603189304	0.8903	0.6956	0.906307080691952	0.705124302384576	0.1
13	-0.174353387144778	arm_strong	10000	-0.135576851175814	0.0488308845264498	0.0403633204526572	0.00910539164249444	0.0346104002960576	0.8285	0.964	0	0	1.02726841642129	1.03704543058031	0.8032	0.57	0.874471937235969	0.59097510373444	0.1
13	-0.174353387144778	arm_weak	9999	-0.146531033267727	0.0760084857483528	0.0369544695342895	0.0125816997402484	0.108849750580125	0.808280828082808	0.861786178617862	0	0	1.00063327109943	1.00662917378128	0.742074207420742	0.568056805680568	0.888270230141054	0.659162121387954	0.1
13	-0.174353387144778	glm	10000	-0.180920770049734	0.0566808740849524	0.0451057413959707	0.0111216712911202	0.0200168986278614	0.9083	0.9798	0	0	0.985421990068919	0.992150074261237	0.895	0.6956	0.908840691401519	0.708614002857726	0.1
13	-0.162518929497775	arm_strong	10000	-0.125771847603015	0.0481442754671501	0.0400577524623729	0.00914283058089743	0.0476632057179066	0.7824	0.94	0	0	1.02205629435153	1.03278138128553	0.8131	0.5815	0.896728016359918	0.617553191489362	0.1
13	-0.162518929497775	arm_weak	9999	-0.131900538162331	0.0764537805517716	0.0353310344580981	0.0132377226270759	0.142173983950103	0.76007600760076	0.819481948194819	0	0	0.997547022232277	1.00399029048792	0.713871387138714	0.549154915491549	0.895394736842105	0.670124481327801	0.1
13	-0.162518929497775	glm	10000	-0.16893161103745	0.0571101742810955	0.0450572664447433	0.0111545995081794	0.0299172671430645	0.8766	0.9641	0	0	0.982545503729479	0.990380334337339	0.8885	0.7036	0.910221309605293	0.726688102893891	0.1
13	-0.150822889734584	arm_strong	10000	-0.116610629294388	0.0474386276120206	0.0399914282188667	0.00924414682660971	0.062175880550344	0.7237	0.9117	0	0.000109685203466052	1.01613813047497	1.0281379289419	0.829	0.5982	0.914743678319746	0.651530108588351	0.1
13	-0.150822889734584	arm_weak	9996	-0.117343891916769	0.0768287129940153	0.0335025715908758	0.0137284838454132	0.183211094834576	0.70188075230092	0.766206482593037	0	0	0.993568354947068	1.00037450988425	0.674469787915166	0.520708283313325	0.900655644241733	0.679592636114375	0.1
13	-0.150822889734584	glm	10000	-0.157593683256613	0.0571705895002259	0.0452851271876539	0.0113067658984416	0.0405428824993248	0.8278	0.9465	0	0.000105652403592182	0.978403561003013	0.988296785272803	0.8883	0.7037	0.906257550132882	0.733861595351294	0.1
13	-0.139262067333508	arm_strong	10000	-0.10784105014038	0.0468690139239539	0.039675596504694	0.00908033084867745	0.0800999630150644	0.6611	0.8871	0	0.000112726862811408	1.00942043915474	1.02347085587339	0.8393	0.6151	0.934200574799576	0.685942960207417	0.1
13	-0.139262067333508	arm_weak	9999	-0.103496407288715	0.0763711349118003	0.031428992026411	0.0141015571196772	0.228764502477094	0.634163416341634	0.707470747074707	0	0	0.988091665686922	0.996014337384616	0.624662466246625	0.491649164916492	0.901592808705251	0.694939214023183	0.1
13	-0.139262067333508	glm	10000	-0.146383904642188	0.0575150646478112	0.0451763365940754	0.011104364364319	0.0550134083010465	0.785	0.9236	0	0.00021654395842356	0.974672121954548	0.985546863120603	0.8868	0.702	0.902165605095541	0.741338241663058	0.1
13	-0.127833371509885	arm_strong	10000	-0.0995168894031055	0.0460813948616572	0.0394268859251516	0.00909838020586183	0.0998172101823245	0.6015	0.8465	0	0.000354400472533963	1.00285541850606	1.01766355717421	0.8557	0.6345	0.945968412302577	0.72994683992912	0.1
13	-0.127833371509885	arm_weak	9999	-0.0907808335630836	0.0746690785547185	0.0294471187078925	0.014275934976011	0.274511428468976	0.574457445744574	0.65006500650065	0	0	0.983220847697072	0.991613123228422	0.577457745774577	0.452945294529453	0.900940111420613	0.696769230769231	0.1
13	-0.127833371509885	glm	10000	-0.135824976799335	0.057384306790157	0.0451552805071258	0.0111159063664531	0.0706235078918263	0.7312	0.8961	0.000136761487964989	0.000446378752371387	0.96984149923729	0.982254990698211	0.8856	0.6982	0.896471553610503	0.74243945988171	0.1
13	-0.116533816255952	arm_strong	10000	-0.0914903548276969	0.0452013632700205	0.0392110617341034	0.00914109306542632	0.123040281150788	0.5334	0.806	0	0.000620347394540943	0.995739739176598	1.0119544893634	0.8685	0.6618	0.953693288338958	0.776923076923077	0.1
13	-0.116533816255952	arm_weak	9997	-0.0784255389423887	0.0724114251958757	0.027292463327984	0.0143100970180984	0.326960566392535	0.505851755526658	0.58297489246774	0	0	0.977190386142496	0.986027173436254	0.520056016805042	0.410023006902071	0.893810559620328	0.703328757721345	0.1
13	-0.116533816255952	glm	10000	-0.125427557918453	0.0571267949914659	0.0451360076888987	0.0111431019604634	0.0899042839522884	0.6697	0.864	0.000149320591309542	0.00104166666666667	0.964458447630076	0.978706155099015	0.8821	0.693	0.883529938778558	0.742476851851852	0.1
13	-0.105360515657826	arm_strong	10000	-0.082780625883823	0.045073283667713	0.0390101865031106	0.00912812059402264	0.152926671865359	0.4654	0.7481	0.000644606789858186	0.00173773559684534	0.988768391235171	1.00594127205567	0.8769	0.6737	0.951654490760636	0.810052132067905	0.1
13	-0.105360515657826	arm_weak	9999	-0.0663851026383787	0.0694086920269699	0.0251184458348016	0.0141434955222935	0.384125098737552	0.439043904390439	0.513051305130513	0.000227790432801822	0.000584795321637427	0.971448473024942	0.980693840835955	0.454245424542454	0.35993599359936	0.881321184510251	0.701559454191033	0.1
13	-0.105360515657826	glm	10000	-0.114069285360825	0.0579855777827342	0.0451534877707365	0.0111079643244026	0.115341153930753	0.5997	0.817	0.000833750208437552	0.00232558139534884	0.959168113632392	0.975057672613742	0.8811	0.6933	0.871769217942304	0.742594859241126	0.1
13	-0.0943106794712414	arm_strong	10000	-0.0752447892209836	0.0443830221279373	0.0389442850749268	0.00914009205020475	0.187017799113699	0.3988	0.6894	0.000250752256770311	0.00174064403829417	0.980830789532876	0.999082896345352	0.8927	0.6952	0.950100300902708	0.836669567740064	0.1
13	-0.0943106794712414	arm_weak	9997	-0.0558191359611096	0.0655537938892961	0.023130567209671	0.0137660150719523	0.440684039129097	0.370811243373012	0.445533660098029	0.000269759913676828	0.000224517287831163	0.964564336237435	0.974619038357752	0.392417725317595	0.309092727818346	0.864850283247909	0.693758419398294	0.1
13	-0.0943106794712414	glm	10000	-0.10402123697389	0.0577095881351433	0.0452971670803329	0.0111251900398177	0.146015840007687	0.5402	0.7675	0.000740466493891151	0.00299674267100977	0.953529319532562	0.970189454932385	0.8797	0.6959	0.851721584598297	0.737589576547231	0.1
13	-0.0833816089390511	arm_strong	10000	-0.0662714916624703	0.0435262533464215	0.0386144825385295	0.00909624283201204	0.227868733912314	0.3398	0.6221	0.00117716303708064	0.00385790065905803	0.97507061842338	0.9931743715246	0.9007	0.7103	0.94496762801648	0.862723034881852	0.1
13	-0.0833816089390511	arm_weak	9996	-0.0455693997636968	0.0600334706882076	0.0210772228550043	0.0131203456845036	0.498295334036929	0.313625450180072	0.380552220888355	0.000956937799043062	0.0010515247108307	0.960525529237882	0.969992983309816	0.335834333733493	0.26280512204882	0.860606060606061	0.690588853838065	0.1
13	-0.0833816089390511	glm	10000	-0.0919668661319893	0.0575741099735513	0.0451259324641164	0.0110579979241868	0.183324499082369	0.4628	0.703	0.00237683664649957	0.0058321479374111	0.948562034136732	0.966310316805242	0.8903	0.6854	0.842912705272256	0.71678520625889	0.1
13	-0.0725706928348355	arm_strong	10000	-0.0590834682676926	0.0434713706360599	0.0384607597871762	0.00915090992443435	0.263356399047005	0.286	0.5554	0.00174825174825175	0.00774216780698596	0.967238012533135	0.985841167166633	0.9093	0.732	0.925174825174825	0.854339214980194	0.1
13	-0.0725706928348355	arm_weak	9998	-0.0378370194071152	0.055777824470478	0.0194237685269571	0.0124780558827705	0.548250386998335	0.261452290458092	0.324064812962593	0.00153022188217292	0.00185185185185185	0.953502318846951	0.963183971420597	0.27375475095019	0.211142228445689	0.809104820198929	0.651543209876543	0.1
13	-0.0725706928348355	glm	10000	-0.0822637398897188	0.0581337732902869	0.0451215704230141	0.0111124751978296	0.215775787780565	0.4045	0.6469	0.00321384425216316	0.0111300046375019	0.94196988550077	0.961263789444998	0.8821	0.6844	0.810877626699629	0.685113618797341	0.1
13	-0.0618754037180875	arm_strong	10000	-0.0515157468347274	0.0424316174891621	0.0381910937721179	0.0092448194168835	0.303969119440756	0.2373	0.4933	0.00505689001264223	0.014798297182242	0.961138139295408	0.980321644015502	0.9235	0.7417	0.902233459755584	0.821001419014798	0.1
13	-0.0618754037180875	arm_weak	9992	-0.0304276847303194	0.0504724508845752	0.0178210381052756	0.0115666679930189	0.597206179428184	0.214171337069656	0.271617293835068	0.00514018691588785	0.00552689756816507	0.948173707489567	0.958307537367738	0.222978382706165	0.159927942353883	0.776168224299065	0.588798820928519	0.1
13	-0.0618754037180875	glm	10000	-0.0720186982782442	0.0574469843893851	0.0449731968288154	0.0112227398860277	0.254039571679573	0.3469	0.5854	0.00663015278178149	0.0206696276050564	0.937490531812833	0.957723643424683	0.8871	0.6889	0.767368117613145	0.642979159549026	0.1
13	-0.0512932943875506	arm_strong	10000	-0.0429350736251298	0.0422001312544467	0.0382777577170905	0.00920907790257264	0.347873992148846	0.1804	0.4262	0.0105321507760532	0.0253402158610981	0.954997414865023	0.975124742071985	0.9276	0.7583	0.864190687361419	0.790943219145941	0.1
13	-0.0512932943875506	arm_weak	9996	-0.0227474579334693	0.0441066137047269	0.0162087436466402	0.0103562802290833	0.652089760289557	0.16156462585034	0.211584633853541	0.0086687306501548	0.0099290780141844	0.943261325836605	0.95378951234352	0.16796718687475	0.113545418167267	0.726315789473684	0.536643026004728	0.1
13	-0.0512932943875506	glm	10000	-0.0601529084973964	0.0577195591713473	0.0452381619598607	0.0111741878135006	0.295408451533665	0.2778	0.516	0.0151187904967603	0.0372093023255814	0.933390417956838	0.955323544594232	0.8883	0.6876	0.726061915046796	0.593023255813954	0.1
13	-0.0408219945202552	arm_strong	10000	-0.0358335266181039	0.0417482905530812	0.0380806089281873	0.00919137450929234	0.385306220232771	0.143	0.3629	0.0230769230769231	0.0460181868283274	0.948879657125904	0.970257376136227	0.9317	0.7722	0.793706293706294	0.704601818682833	0.1
13	-0.0408219945202552	arm_weak	9999	-0.0175987516351768	0.0396483021298702	0.0150319873924524	0.00945250980491731	0.692558774566366	0.128112811281128	0.16951695169517	0.0195160031225605	0.0253687315634218	0.937671927080369	0.94846707907802	0.145214521452145	0.0716071607160716	0.63544106167057	0.421828908554572	0.1
13	-0.0408219945202552	glm	10000	-0.0503465783769183	0.057540433925992	0.0451291302870755	0.0111308968662598	0.331368205796477	0.229	0.4637	0.02882096069869	0.0629717489756308	0.92974169321042	0.953998471989692	0.8826	0.6956	0.637117903930131	0.52620228596075	0.1
13	-0.0304592074847086	arm_strong	10000	-0.0285481838934984	0.0420606658422644	0.0379082741913549	0.00916603875626444	0.416660739527129	0.1183	0.3263	0.0557903634826712	0.0931657983450812	0.947243788717703	0.969236097666724	0.934	0.7706	0.700760777683855	0.585657370517928	0.1
13	-0.0304592074847086	arm_weak	9999	-0.0132474556000006	0.0353385640953054	0.0142141442704313	0.00878834426504293	0.723072136548794	0.101410141014101	0.139413941394139	0.0453648915187377	0.0602582496413199	0.935986944005751	0.947428310524182	0.28012801280128	0.0471047104710471	0.517751479289941	0.291248206599713	0.1
13	-0.0304592074847086	glm	10000	-0.0401636361720362	0.0583719292587886	0.0450035995344117	0.0110779829700572	0.36210749094634	0.196	0.4113	0.0653061224489796	0.110867979576951	0.930710828017253	0.955216266005371	0.8796	0.6862	0.535714285714286	0.407002188183807	0.1
13	-0.0202027073175195	arm_strong	10000	-0.0203387401498504	0.0408236876762734	0.0380065519604677	0.009134675156331	0.456261549783479	0.0838	0.2668	0.110978520286396	0.165292353823088	0.950488227439976	0.971905034035075	0.939	0.7889	0.548926014319809	0.449025487256372	0.1
13	-0.0202027073175195	arm_weak	9996	-0.00816456675208808	0.0293219200226655	0.0132061906759575	0.00747845619970715	0.7630267572944	0.070328131252501	0.100140056022409	0.10099573257468	0.117882117882118	0.941151529511611	0.951949305139982	0.729791916766707	0.180272108843537	0.386913229018492	0.154845154845155	0.1
13	-0.0202027073175195	glm	10000	-0.028701767643144	0.0569943076555111	0.0452294345002684	0.0110348984208266	0.400427575368978	0.143	0.3538	0.13006993006993	0.183154324477106	0.938402083747209	0.961925739127538	0.8875	0.6987	0.385314685314685	0.297908422837761	0.1
13	-0.0100503358535015	arm_strong	10000	-0.0142733680804906	0.0406494813420096	0.0379915608053772	0.00917424653751071	0.472046727966813	0.0692	0.2338	0.17485549132948	0.225834046193328	0.953717405675537	0.971812514881925	0.9431	0.7855	0.317919075144509	0.239948674080411	0.1
13	-0.0100503358535015	arm_weak	10000	-0.00566061225150583	0.026738732509493	0.0128101191403353	0.00691715004381081	0.778019545178173	0.0589	0.0864	0.169779286926995	0.189814814814815	0.946021673815878	0.9564137641404	0.9487	0.8258	0.217317487266553	0.0300925925925926	0.1
13	-0.0100503358535015	glm	10000	-0.0201629909401102	0.057035194733069	0.0452694196747736	0.0110754687087578	0.415098763493731	0.1236	0.3234	0.197411003236246	0.250773036487322	0.946320968202214	0.965927054656121	0.8915	0.6984	0.207119741100324	0.164502164502165	0.1
14	-0.693147180559945	arm_strong	10000	-0.599304985150688	0.060267960593092	0.0456753042018424	0.0104300702164219	3.53209443386899e-07	1	1	0	0	1.10038773143136	1.10038773143136	0.5354	0.2905	0.5354	0.2905	0.1
14	-0.693147180559945	arm_weak	10000	-0.640422642074475	0.0560780163459597	0.0454655075496557	0.0105559373364006	9.5732238247438e-08	1	1	0	0	1.05579939795517	1.05579939795517	0.762	0.5413	0.762	0.5413	0.1
14	-0.693147180559945	glm	10000	-0.647299579085448	0.0556243412766104	0.0456966391999115	0.010712740882756	7.7495605743054e-08	1	1	0	0	1.0485365248061	1.0485365248061	0.7944	0.5837	0.7944	0.5837	0.1
14	-0.644357016390513	arm_strong	10000	-0.557140135461442	0.0606805242937209	0.0452833652039887	0.0102466482148406	6.01108603098987e-07	1	1	0	0	1.09314749026561	1.09314749026561	0.5682	0.3267	0.5682	0.3267	0.1
14	-0.644357016390513	arm_weak	10000	-0.599673869021368	0.0559596008322228	0.0450910662924456	0.010416161430599	1.45793929964685e-07	1	1	0	0	1.04733491146989	1.04733491146989	0.7978	0.5743	0.7978	0.5743	0.1
14	-0.644357016390513	glm	10000	-0.606908796767466	0.0554138846918088	0.045348861634665	0.0105892672750707	1.19753832393986e-07	1	1	0	0	1.0397527507443	1.0397527507443	0.8296	0.6134	0.8296	0.6134	0.1
14	-0.59783700075562	arm_strong	10000	-0.514569231733206	0.0615073195683321	0.0449040344036421	0.0101202080584224	1.4859245163093e-06	1	1	0	0	1.08889302866451	1.08889302866451	0.5874	0.3415	0.5874	0.3415	0.1
14	-0.59783700075562	arm_weak	10000	-0.558282161695372	0.05648966336127	0.0447623350919377	0.0103485454824826	3.43837277613294e-07	1	1	0	0	1.04200819211545	1.04200819211545	0.8124	0.5992	0.8124	0.5992	0.1
14	-0.59783700075562	glm	10000	-0.56596871072163	0.0557639551714893	0.0450556051148142	0.0105445251004926	2.73472812413403e-07	1	1	0	0	1.03398679465319	1.03398679465319	0.8435	0.6432	0.8435	0.6432	0.1
14	-0.553385238184787	arm_strong	10000	-0.475814677346757	0.060627931599115	0.0444972608869446	0.00991839144296854	3.97573639783714e-06	1	1	0	0	1.08264969019785	1.08264969019785	0.6191	0.3725	0.6191	0.3725	0.1
14	-0.553385238184787	arm_weak	10000	-0.520448105592918	0.0556872323204989	0.044416327114852	0.0102190136943046	8.69464219551056e-07	1	1	0	0	1.03508950084033	1.03508950084033	0.8373	0.6317	0.8373	0.6317	0.1
14	-0.553385238184787	glm	10000	-0.528585398212248	0.054838706834645	0.0447478420724087	0.0104440404952247	6.55821721205559e-07	1	1	0	0	1.02665196353625	1.02665196353625	0.8674	0.6703	0.8674	0.6703	0.1
14	-0.510825623765991	arm_strong	10000	-0.436542801118697	0.0610181857896699	0.043772144741195	0.00975438715634283	7.9213530750194e-06	1	1	0	0	1.07912179358472	1.07912179358472	0.6297	0.3857	0.6297	0.3857	0.1
14	-0.510825623765991	arm_weak	10000	-0.481674420393491	0.0564379423227887	0.0437701687403112	0.0101238657712588	1.81712068961826e-06	1	1	0	0	1.03122319259296	1.03122319259296	0.8438	0.6389	0.8438	0.6389	0.1
14	-0.510825623765991	glm	10000	-0.49024533493257	0.0554842504707957	0.0441435218761031	0.010375799078928	1.33669825010697e-06	1	1	0	0	1.02236703612022	1.02236703612022	0.869	0.6749	0.869	0.6749	0.1
14	-0.470003629245736	arm_strong	10000	-0.399086346155269	0.0608370678143211	0.0437388212936213	0.00963153514087787	1.87579217934968e-05	1	1	0	0	1.07548311747996	1.07548311747996	0.6485	0.403	0.6485	0.403	0.1
14	-0.470003629245736	arm_weak	10000	-0.445215235665594	0.0566880434977302	0.0438671802067979	0.0101029934198209	4.94119928009102e-06	1	1	0	0	1.02674771234798	1.02674771234798	0.8588	0.6527	0.8588	0.6527	0.1
14	-0.470003629245736	glm	10000	-0.454574665455502	0.0554927357266444	0.0443116545215951	0.0104025930327488	3.41047654972511e-06	1	1	0	0	1.0171135835762	1.0171135835762	0.883	0.6923	0.883	0.6923	0.1
14	-0.430782916092454	arm_strong	10000	-0.363229946140119	0.0602387644796004	0.0435794365124329	0.00956804073761543	5.10077403705806e-05	1	1	0	0	1.07182957617195	1.07182957617195	0.6601	0.4237	0.6601	0.4237	0.1
14	-0.430782916092454	arm_weak	10000	-0.40965934227463	0.0569962922604431	0.0438802034631818	0.010147035050301	1.59310512614727e-05	1	1	0	0	1.02300968279406	1.02300968279406	0.8632	0.6604	0.8632	0.6604	0.1
14	-0.430782916092454	glm	10000	-0.419905175816649	0.0555432394251435	0.0444138064464206	0.01051331353373	9.96911837795412e-06	1	1	0	0	1.01249740689909	1.01249740689909	0.8869	0.6961	0.8869	0.6961	0.1
14	-0.393042588109607	arm_strong	10000	-0.328460221901335	0.0596916557109785	0.0430329146114548	0.00935242422996802	0.000118341203906077	1	1	0	0	1.06861424849765	1.06861424849765	0.6713	0.4313	0.6713	0.4313	0.1
14	-0.393042588109607	arm_weak	10000	-0.374096103876038	0.0571981142737956	0.0435344185894515	0.0100206199442201	4.13882642565757e-05	1	1	0	0	1.0207971337819	1.0207971337819	0.866	0.6641	0.866	0.6641	0.1
14	-0.393042588109607	glm	10000	-0.385258754848924	0.0551948327738136	0.0441746944285728	0.0104645650306764	2.46032670406214e-05	1	1	0	0	1.00935027189771	1.00935027189771	0.8926	0.7054	0.8926	0.7054	0.1
14	-0.356674943938732	arm_strong	10000	-0.295038738156204	0.0586754785396205	0.0425715974726542	0.00914864660468807	0.000275914014387724	0.9999	1	0	0	1.06538161703674	1.06540367727939	0.6819	0.4389	0.681968196819682	0.4389	0.1
14	-0.356674943938732	arm_weak	10000	-0.339827097272142	0.0579016590140267	0.0432780408576152	0.00986833797501023	0.000180841911039032	0.9998	0.9999	0	0	1.01863442827507	1.01865863665451	0.8598	0.6607	0.85997199439888	0.660766076607661	0.1
14	-0.356674943938732	glm	10000	-0.352090896250124	0.0554898166606923	0.0440589478648502	0.0104076544701625	6.56370102677297e-05	1	1	0	0	1.00614145854753	1.00614145854753	0.8884	0.7033	0.8884	0.7033	0.1
14	-0.342490308946776	arm_strong	10000	-0.282559563548965	0.0577737685112421	0.0423145403393543	0.00898875706449201	0.000370682591474561	0.9999	1	0	0	1.06351067793448	1.06353289669456	0.694	0.4519	0.694069406940694	0.4519	0.1
14	-0.342490308946776	arm_weak	10000	-0.326481046238223	0.0578839101670345	0.0431018036498672	0.00971515183841648	0.000232665248584223	0.9998	0.9999	0	0	1.01778223605263	1.01780651030842	0.8609	0.6666	0.861072214442889	0.666666666666667	0.1
14	-0.342490308946776	glm	10000	-0.339199392761545	0.0552139341455133	0.0439455910085638	0.0102919963375305	9.37915890007995e-05	0.9999	1	0	0	1.00480300309924	1.00482666635076	0.8905	0.7073	0.890589058905891	0.7073	0.1
14	-0.328504066972036	arm_strong	10000	-0.270669124775689	0.0582253363843184	0.0421240605843369	0.00897908028447685	0.000554826224862759	0.9993	0.9999	0	0	1.06120564072645	1.06131065718963	0.6973	0.4612	0.697788451916341	0.461246124612461	0.1
14	-0.328504066972036	arm_weak	10000	-0.313621896299595	0.0592354869263071	0.0429952425044696	0.00971712919842431	0.000582965249004618	0.9993	0.9995	0	0	1.0165535732217	1.01659960385525	0.8596	0.6526	0.860202141499049	0.652926463231616	0.1
14	-0.328504066972036	glm	10000	-0.326932117552372	0.0561547849490175	0.0439342071811457	0.0103404253433953	0.000151838502190774	0.9999	1	0	0	1.00312798583909	1.00315388949582	0.8891	0.6941	0.889188918891889	0.6941	0.1
14	-0.3147107448397	arm_strong	10000	-0.256138064012868	0.0571578369857821	0.0419822728493247	0.0088670405082221	0.000828119965540764	0.9986	0.9999	0	0	1.06179784950869	1.0620270423225	0.6952	0.4467	0.696174644502303	0.446744674467447	0.1
14	-0.3147107448397	arm_weak	10000	-0.298425190969464	0.0590548395615434	0.0429545125693723	0.00962790585191125	0.000907088118234048	0.998	0.9993	0	0	1.01767251692026	1.01795754129175	0.857	0.6526	0.85871743486974	0.653057139997999	0.1
14	-0.3147107448397	glm	10000	-0.312506618878359	0.0555262844819523	0.0440093279927211	0.0103043825718398	0.000245629455771259	0.9996	0.9999	0	0	1.00366235029519	1.00372594633003	0.8905	0.7015	0.890856342537015	0.701570157015702	0.1
14	-0.301105092783922	arm_strong	10000	-0.245821646324774	0.0565482279783527	0.0416723283442988	0.00886546866733007	0.00104495490522481	0.9983	1	0	0	1.05824535423893	1.05852523402278	0.7075	0.4656	0.708704798156867	0.4656	0.1
14	-0.301105092783922	arm_weak	10000	-0.286448104057837	0.0598930200832471	0.0426918631023558	0.00960396585829197	0.0013052483458123	0.9977	0.9989	0	0	1.01595613803814	1.01623391596628	0.8563	0.6526	0.85827403026962	0.653318650515567	0.1
14	-0.301105092783922	glm	10000	-0.301101816396975	0.0559610786967314	0.0438501205515487	0.0103370224031609	0.000305489079057098	0.9998	1	0	0	1.00152825162594	1.00156850970672	0.8904	0.7002	0.890578115623125	0.7002	0.1
14	-0.287682072451781	arm_strong	10000	-0.233819941020661	0.0557636763111662	0.0415399660893169	0.0087211367601791	0.00153399673475113	0.9974	0.9997	0	0	1.05656620832483	1.05691386990379	0.7144	0.4716	0.716262281933026	0.471741522456737	0.1
14	-0.287682072451781	arm_weak	10000	-0.273030843936118	0.0604347604076029	0.0426149995907628	0.00946751224545572	0.00213766612392144	0.9961	0.9981	0	0	1.0156464972056	1.01603588024591	0.8534	0.6468	0.856741291035037	0.648031259392846	0.1
14	-0.287682072451781	glm	10000	-0.288584239514584	0.0557236941821898	0.0439373499615314	0.0102793687180431	0.000493173620652144	0.9994	1	0	0	1.00052829220775	1.00064964968331	0.89	0.7009	0.890434260556334	0.7009	0.1
14	-0.27443684570176	arm_strong	10000	-0.221445373194502	0.0546646718864761	0.0414630718132467	0.00872160841566903	0.00225379363904294	0.9932	0.9996	0	0	1.05502307199414	1.05591494127089	0.7251	0.4771	0.729762384212646	0.477290916366547	0.1
14	-0.27443684570176	arm_weak	9999	-0.258774562409021	0.0611978572641888	0.0425141043761033	0.00949114043726641	0.00450524974736835	0.991999199919992	0.995099509950995	0	0	1.01571493357099	1.0162774424653	0.852785278527853	0.652665266526653	0.859461639278153	0.655879396984925	0.1
14	-0.27443684570176	glm	10000	-0.275499254666422	0.0553954101528528	0.0441054657957946	0.0103067494903496	0.000795798169792656	0.9979	1	0	0	1.00008649587458	1.00047132261826	0.8962	0.706	0.897685138791462	0.706	0.1
14	-0.261364764134408	arm_strong	10000	-0.210873362285198	0.0545557603380143	0.0411762824515653	0.00879321635026587	0.00323206133967233	0.9887	0.9993	0	0	1.05183581096764	1.05322035739684	0.7319	0.4946	0.739658136947507	0.494946462523767	0.1
14	-0.261364764134408	arm_weak	10000	-0.246190187959083	0.063119953721112	0.0421451133040078	0.00963472746443149	0.00729198545584774	0.9862	0.9918	0	0	1.01407536964965	1.01507750769788	0.8451	0.646	0.85682417359562	0.651340996168582	0.1
14	-0.261364764134408	glm	10000	-0.264027330930843	0.0560316671999466	0.0440163392191555	0.010434858002996	0.00123543077252129	0.9961	0.9997	0	0	0.998266732334519	0.998842116444421	0.8887	0.6997	0.890974801726734	0.699909972991898	0.1
14	-0.2484613592985	arm_strong	10000	-0.199017524013759	0.0529020653843838	0.0409811852017206	0.00861559174507308	0.00424806596806255	0.9864	0.9987	0	0	1.05044155783326	1.05193318269708	0.7414	0.5024	0.750608272506083	0.50305397016121	0.1
14	-0.2484613592985	arm_weak	9999	-0.232267554016851	0.062955116926988	0.0419483307238654	0.00950251896646167	0.00919690247040937	0.980898089808981	0.98999899989999	0	0	1.01433393401924	1.01577340177899	0.837883788378838	0.637563756375638	0.853996737357259	0.644004444893424	0.1
14	-0.2484613592985	glm	10000	-0.251185403799885	0.0554491756224745	0.0440553517941312	0.0102642816367661	0.0017116630048736	0.9947	0.9994	0	0	0.997971086979577	0.998680631896913	0.8944	0.7048	0.897456519553634	0.705223133880328	0.1
14	-0.23572233352107	arm_strong	10000	-0.188306252702816	0.0527214525436573	0.0407419130367159	0.00864439507046054	0.00614125334910991	0.973	0.9976	0	0	1.04694891631332	1.04965350528001	0.75	0.5092	0.766906474820144	0.510425020048116	0.1
14	-0.23572233352107	arm_weak	9999	-0.218767039225979	0.0656893057781939	0.0413856272709738	0.00968313660582839	0.0163494713815671	0.967196719671967	0.980598059805981	0	0	1.0125880897567	1.0146025639847	0.830783078307831	0.627262726272627	0.857615551649261	0.639673635900051	0.1
14	-0.23572233352107	glm	10000	-0.239441838884702	0.0559350691629842	0.0440456030143444	0.0103513879075987	0.00260353593964087	0.9899	0.9991	0	0	0.99636372531637	0.997676363658062	0.8889	0.6981	0.894130720274775	0.698728855970373	0.1
14	-0.22314355131421	arm_strong	10000	-0.177480575734811	0.0517563999632527	0.0403053379095901	0.00853717699698753	0.00848981001155051	0.9632	0.9959	0	0	1.04412966806152	1.04752236690764	0.7548	0.5152	0.777304817275748	0.517321016166282	0.1
14	-0.22314355131421	arm_weak	9999	-0.204863629441778	0.0666523952998014	0.0406900618331383	0.00983213642272254	0.0232342710103507	0.953495349534954	0.972297229722972	0	0	1.01174100154201	1.01441539654093	0.816181618161816	0.624762476247625	0.854101111810363	0.642563258588768	0.1
14	-0.22314355131421	glm	10000	-0.22694031007855	0.0557587134716371	0.0438098720762001	0.0102333903462724	0.00397091280240536	0.9846	0.9978	0	0	0.995560511367715	0.997350504266745	0.8886	0.6938	0.89681088767012	0.695329725395871	0.1
14	-0.210721031315653	arm_strong	10000	-0.166470765322367	0.050134529840959	0.040308879299135	0.00873561279746787	0.0117075792935461	0.9452	0.993	0	0	1.04126386809297	1.04562809955171	0.7682	0.5288	0.797820567075751	0.532527693856999	0.1
14	-0.210721031315653	arm_weak	10000	-0.190131659954173	0.068131921800183	0.0401680365559275	0.0102345487714577	0.034325488480657	0.9308	0.958	0	0	1.01073619036752	1.01426044156103	0.8136	0.6129	0.868715083798883	0.639770354906054	0.1
14	-0.210721031315653	glm	10000	-0.214747440528052	0.0550979494202853	0.0441158325077087	0.0105261226317496	0.00573568379639647	0.9768	0.9961	0	0	0.994587270718729	0.996818274548692	0.8938	0.7067	0.902231777231777	0.709466920991868	0.1
14	-0.198450938723838	arm_strong	10000	-0.156409941696967	0.0493182250970752	0.0399627067402608	0.00855136732559444	0.0152504197052195	0.9259	0.989	0	0	1.03746726199334	1.04288524636542	0.7774	0.5371	0.81909493465817	0.543073811931244	0.1
14	-0.198450938723838	arm_weak	9998	-0.176581441047783	0.0693137881341762	0.0393169213032113	0.0105750488689176	0.0468868880536421	0.909481896379276	0.941588317663533	0	0	1.00898345322652	1.01293286127191	0.794658931786357	0.602020404080816	0.865610909490817	0.639366900361164	0.1
14	-0.198450938723838	glm	10000	-0.203120215352186	0.0549612700417187	0.0439905899552186	0.0102951203105437	0.00774016649258353	0.9664	0.9949	0	0	0.992828108166788	0.996024888924287	0.8932	0.7046	0.904076986754967	0.708211880591014	0.1
14	-0.186329578191493	arm_strong	10000	-0.147578715894571	0.0490040557621228	0.0397183020683631	0.00851545205440117	0.0215383645560346	0.8972	0.9804	0	0	1.03183905362764	1.0384863687449	0.7939	0.558	0.845630851538119	0.569155446756426	0.1
14	-0.186329578191493	arm_weak	9999	-0.163840312197802	0.0714766009060024	0.0382089802936273	0.0110804338572094	0.0663206326285013	0.876587658765877	0.916091609160916	0	0	1.00491603527612	1.00955110619144	0.782678267826783	0.588658865886589	0.879292641186537	0.642576419213974	0.1
14	-0.186329578191493	glm	10000	-0.192652991514961	0.055523951512161	0.0439425390528863	0.0102858556967967	0.0121350124978442	0.949	0.99	0	0	0.989197051246663	0.993641161052882	0.8919	0.7006	0.907586933614331	0.707474747474747	0.1
14	-0.174353387144778	arm_strong	10000	-0.136772215014894	0.0474859587606036	0.0396299143190618	0.00857105976016827	0.0301533711198392	0.8568	0.9673	0	0	1.02795208100746	1.03603182162412	0.8077	0.5787	0.873832866479925	0.598263206864468	0.1
14	-0.174353387144778	arm_weak	10000	-0.147982736154083	0.072430632500797	0.0369630437494718	0.0117143232675884	0.0926804204809144	0.8343	0.8817	0	0	1.00341653804911	1.00867002315325	0.7609	0.5777	0.889248471772744	0.65521152319383	0.1
14	-0.174353387144778	glm	10000	-0.179919278529044	0.0549806598171101	0.0441534754911422	0.0103678925015819	0.0180044868593856	0.9231	0.9806	0	0	0.987730086133542	0.99321647821502	0.8967	0.7045	0.912793846820496	0.717009993881297	0.1
14	-0.162518929497775	arm_strong	10000	-0.128201886659495	0.0474760669422082	0.0392517019913442	0.00846176727749185	0.039179434838815	0.8097	0.9515	0	0	1.02141244063941	1.03135970823655	0.8168	0.5952	0.892799802395949	0.624802942722018	0.1
14	-0.162518929497775	arm_weak	9996	-0.134701917361424	0.0743482969396507	0.0352916800182493	0.0123289243987516	0.124184846781151	0.782012805122049	0.839135654261705	0	0	0.998064895286267	1.00433221348837	0.729191676670668	0.55952380952381	0.895356274785723	0.666785884597043	0.1
14	-0.162518929497775	glm	10000	-0.169331083366128	0.0556296977879503	0.0439513845641494	0.010240187567436	0.0241530301654367	0.8908	0.9714	0	0.000102944204241301	0.983662418000221	0.990987847789707	0.8923	0.6991	0.913336326897171	0.718138768787317	0.1
14	-0.150822889734584	arm_strong	10000	-0.118222081861304	0.046834339723018	0.0390923754940133	0.00863950673714416	0.0535328789015486	0.756	0.9274	0	0	1.01646158324478	1.02774674750952	0.8267	0.5998	0.912566137566138	0.644705628639206	0.1
14	-0.150822889734584	arm_weak	9998	-0.119329273098196	0.0749348411544956	0.0334686554412882	0.0130379571108554	0.164489945661542	0.723444688937788	0.78625725145029	0	0	0.995087715112154	1.00165999713379	0.686337267453491	0.527805561112222	0.895617309553436	0.671288640122122	0.1
14	-0.150822889734584	glm	10000	-0.15727856297005	0.0559236129427421	0.044062983047718	0.0104535825069434	0.0349325320637665	0.8475	0.9568	0	0.000104515050167224	0.980515559433655	0.989778673857704	0.8886	0.6929	0.909734513274336	0.719063545150502	0.1
14	-0.139262067333508	arm_strong	10000	-0.109599480666516	0.045347089500115	0.0388019469470195	0.00855116847951219	0.0676687067896306	0.7083	0.9079	0	0	1.01127683080443	1.02321795469922	0.8437	0.6283	0.929549625864747	0.688071373499284	0.1
14	-0.139262067333508	arm_weak	9994	-0.106076515311799	0.0732860838417573	0.0317725891645798	0.0132720315515586	0.199505881732468	0.668601160696418	0.740644386631979	0	0	0.99149787581839	0.998874061701024	0.655793476085651	0.508505103061837	0.906016162825501	0.686571196973791	0.1
14	-0.139262067333508	glm	10000	-0.146439564706445	0.0549627837539674	0.0439459722496843	0.0103217120278152	0.0463363900291257	0.8168	0.9378	0	0	0.977645987622529	0.986975082972289	0.894	0.7079	0.91307541625857	0.744615056515249	0.1
14	-0.127833371509885	arm_strong	10000	-0.100873472799027	0.0453804122298341	0.0385751472149654	0.00853858034307061	0.0902043696654788	0.6404	0.8645	0.000156152404747033	0.000462695199537305	1.00374323067604	1.01749317305285	0.8562	0.643	0.95159275452842	0.728513591671486	0.1
14	-0.127833371509885	arm_weak	9998	-0.09326127429177	0.0729818167020308	0.0296844570212072	0.0136855844598883	0.250588770482827	0.603320664132827	0.67623524704941	0.0001657824933687	0.000147907114332199	0.985355193215396	0.9931481543691	0.601420284056811	0.471794358871774	0.904509283819629	0.697677858304985	0.1
14	-0.127833371509885	glm	10000	-0.135474700395561	0.0561782754404454	0.0439202667525727	0.0103172928175233	0.0645633998605628	0.7511	0.9063	0.000133138064172547	0.00055169369965795	0.971639263801127	0.983637114502496	0.8822	0.6926	0.896951138330449	0.737945492662474	0.1
14	-0.116533816255952	arm_strong	10000	-0.0919760549119998	0.0448115565288435	0.0384794178556896	0.00863680543533382	0.116930565283604	0.5651	0.8175	0	0.00036697247706422	0.997033726877023	1.01196585672472	0.863	0.6559	0.955052203149885	0.771376146788991	0.1
14	-0.116533816255952	arm_weak	9998	-0.0794910078550447	0.0708433076746586	0.0274288495018931	0.0137697823684949	0.307949229645367	0.523504700940188	0.603420684136827	0	0	0.97964622359521	0.9886403330898	0.538107621524305	0.423984796959392	0.898165838746656	0.702635504724018	0.1
14	-0.116533816255952	glm	10000	-0.12405720134659	0.056209770242724	0.0440480815799208	0.0104230216189697	0.0871361053730412	0.6845	0.8668	0	0.00103830179972312	0.967021277829811	0.980331208523972	0.8841	0.6918	0.891161431701972	0.748500230733733	0.1
14	-0.105360515657826	arm_strong	10000	-0.0841227844868551	0.0440419281854003	0.0382456743958891	0.00856091269741632	0.142236069356776	0.5002	0.7719	0.000199920031987205	0.00103640367923306	0.989996178326073	1.00605392921901	0.8815	0.6802	0.958816473410636	0.814224640497474	0.1
14	-0.105360515657826	arm_weak	9996	-0.0683990634429357	0.067885200515282	0.0254760455110707	0.0136495376944623	0.358164868865348	0.461684673869548	0.541216486594638	0	0.000369685767097967	0.974074710556148	0.983398889261263	0.484593837535014	0.380552220888355	0.894907908992416	0.703142329020333	0.1
14	-0.105360515657826	glm	10000	-0.113999048848168	0.0559092651090597	0.0439895666376305	0.0103301675093063	0.108695309551325	0.6274	0.8298	0.000637551801083838	0.00120510966497951	0.961774200607449	0.9762558946021	0.8879	0.6905	0.883168632451387	0.743191130392866	0.1
14	-0.0943106794712414	arm_strong	10000	-0.0758048111329172	0.04266752304879	0.0380343477299289	0.00858582367742439	0.173679742867593	0.4382	0.718	0.000456412596987677	0.0020891364902507	0.984262771612988	1.00050239657791	0.9002	0.7068	0.962345960748517	0.851949860724234	0.1
14	-0.0943106794712414	arm_weak	9999	-0.0569855537385085	0.0633323380881691	0.0233726055947676	0.0133331436838908	0.414683547177276	0.398139813981398	0.470947094709471	0.000502386335091685	0.000637077935867488	0.970066528848778	0.978514478821679	0.421642164216422	0.34033403340334	0.882692790756091	0.722658738585687	0.1
14	-0.0943106794712414	glm	10000	-0.103137156773378	0.0550774830154877	0.0439311469597399	0.0103480007245721	0.136610405811408	0.558	0.7831	0.000716845878136201	0.00306474268931171	0.956965857110863	0.972833868411999	0.8933	0.6998	0.877060931899642	0.745881752011237	0.1
14	-0.0833816089390511	arm_strong	10000	-0.0669147738557074	0.0421278310594226	0.03790890320768	0.00865240691863503	0.214322165846981	0.3551	0.6399	0.000844832441565756	0.00343803719331146	0.976847615376358	0.994478446388324	0.9058	0.724	0.94424105885666	0.866697921550242	0.1
14	-0.0833816089390511	arm_weak	9999	-0.04558614668923	0.0587754999870588	0.0210483813312992	0.0126256746939868	0.481856108540565	0.317631763176318	0.391539153915392	0.000314861460957179	0.00127713920817369	0.962963627780247	0.973390192189566	0.345034503450345	0.273627362736274	0.858312342569269	0.698850574712644	0.1
14	-0.0833816089390511	glm	10000	-0.0914479721811902	0.0549751821320289	0.0440039866708451	0.0104211322982759	0.172777496436986	0.4793	0.7202	0.001877738368454	0.0040266592613163	0.952097001035524	0.969174949323443	0.8887	0.704	0.849363655330691	0.73826714801444	0.1
14	-0.0725706928348355	arm_strong	10000	-0.0595321205727466	0.0418864823363382	0.0378063447637605	0.00860532849967571	0.251245411698493	0.303	0.5792	0.00264026402640264	0.0093232044198895	0.970106152208159	0.987895708587126	0.9161	0.7401	0.927722772277228	0.861533149171271	0.1
14	-0.0725706928348355	arm_weak	9997	-0.0376905053567955	0.0540452269808778	0.0194645206088222	0.0119993068605882	0.531712143812281	0.26778033410023	0.33520056016805	0.00261486738886814	0.00298418382572366	0.957566719050174	0.96750926024789	0.289086726017805	0.226367910373112	0.830780724691819	0.675320799761265	0.1
14	-0.0725706928348355	glm	10000	-0.081617713208718	0.0553549522017995	0.0440318964063106	0.0103583549076766	0.207146871396904	0.4176	0.6619	0.00335249042145594	0.0114820969935036	0.94599492402611	0.964464597707419	0.8877	0.6989	0.819444444444444	0.700407916603717	0.1
14	-0.0618754037180875	arm_strong	10000	-0.052048239641913	0.0418924076946356	0.0377345441177596	0.00866590414363017	0.292996770748265	0.2507	0.5128	0.0067810131631432	0.0140405616224649	0.962906487356837	0.981109828822954	0.9191	0.7494	0.903071400079777	0.830538221528861	0.1
14	-0.0618754037180875	arm_weak	9999	-0.0303882653948182	0.0493824798077837	0.0179252716029473	0.0112576560978137	0.583889983930222	0.219221922192219	0.278427842784278	0.00684306569343066	0.00754310344827586	0.951290202994594	0.96135327783582	0.22952295229523	0.173617361736174	0.779197080291971	0.623563218390805	0.1
14	-0.0618754037180875	glm	10000	-0.0714791439059324	0.0559142430842144	0.0440871411852114	0.010414527412568	0.246378835458693	0.3496	0.6012	0.0080091533180778	0.01979374584165	0.939947774636318	0.960000997828222	0.8857	0.6915	0.780320366132723	0.657518296739854	0.1
14	-0.0512932943875506	arm_strong	10000	-0.0438846884353515	0.041225218360048	0.0376396937896305	0.00876515271937511	0.335712796202952	0.1905	0.4383	0.015748031496063	0.0289755874971481	0.956169857034504	0.976403637517004	0.9259	0.7642	0.860367454068241	0.783481633584303	0.1
14	-0.0512932943875506	arm_weak	9999	-0.022622055583237	0.0434764722138531	0.0162132143388259	0.0102163241079613	0.641518545670359	0.163416341634163	0.213421342134213	0.0140758873929009	0.0168697282099344	0.945259591816766	0.955993827423849	0.16971697169717	0.114611461146115	0.730722154222766	0.537019681349578	0.1
14	-0.0512932943875506	glm	10000	-0.0604552236566915	0.055494447629155	0.0441223642726764	0.010509187739868	0.286044989797179	0.2832	0.5276	0.018361581920904	0.0365807429871114	0.936116526136402	0.95758903640657	0.8868	0.6993	0.72704802259887	0.611258529188779	0.1
14	-0.0408219945202552	arm_strong	10000	-0.0365497878844786	0.0407823561376367	0.0375597590213432	0.00863821497101999	0.379035290735528	0.1513	0.3827	0.0198281559814937	0.0457277240658479	0.950245016860831	0.971277090123876	0.9352	0.775	0.798413747521481	0.718055918474001	0.1
14	-0.0408219945202552	arm_weak	9997	-0.0176025532090354	0.0383666126300489	0.0150864664857331	0.0091969495978868	0.683379548374926	0.128838651595479	0.173352005601681	0.0170807453416149	0.0207732256203116	0.940096206765182	0.950978266295899	0.15074522356707	0.0790237071121336	0.656832298136646	0.455856895556838	0.1
14	-0.0408219945202552	glm	10000	-0.0504561221357668	0.0553074799978247	0.0441408654340417	0.0103596686092505	0.328176806397062	0.2349	0.4606	0.0268199233716475	0.0551454624402953	0.931653549268244	0.953878861251493	0.8918	0.698	0.662409535972754	0.526704298740773	0.1
14	-0.0304592074847086	arm_strong	10000	-0.0291516768967275	0.0407457832889239	0.0373055099617454	0.00868082765690983	0.413319081240155	0.1201	0.3201	0.0416319733555371	0.0768509840674789	0.945904796364734	0.967591936059259	0.9352	0.7784	0.69691923397169	0.599812558575445	0.1
14	-0.0304592074847086	arm_weak	9999	-0.0130595944930446	0.0340491436388439	0.0140266184834109	0.00829593943636224	0.721259546077341	0.0999099909990999	0.134113411341134	0.037037037037037	0.0425055928411633	0.936493954532878	0.946202089360317	0.277827782778278	0.0483048304830483	0.542542542542543	0.305741983594333	0.1
14	-0.0304592074847086	glm	10000	-0.0402931206549862	0.0555585210737614	0.0439267008573841	0.010378115633385	0.360881093982813	0.1845	0.4098	0.0536585365853659	0.0902879453391899	0.929555714806511	0.95400791877119	0.8869	0.7012	0.5420054200542	0.452171791117618	0.1
14	-0.0202027073175195	arm_strong	10000	-0.0208998455985188	0.0405565228248683	0.0372275624212614	0.00864500615120365	0.440339413227702	0.0914	0.2812	0.0929978118161926	0.15149359886202	0.949161000119347	0.970850188777069	0.9374	0.7725	0.556892778993435	0.444167852062589	0.1
14	-0.0202027073175195	arm_weak	9997	-0.00861674078649373	0.0286825608371337	0.0132414327859313	0.00725682074970137	0.749364442021004	0.0763228968690607	0.105631689506852	0.0891218872870249	0.104166666666667	0.941791780058022	0.951589967734933	0.735720716214864	0.183254976492948	0.424639580602883	0.171401515151515	0.1
14	-0.0202027073175195	glm	10000	-0.0289659098281649	0.0557318467917389	0.0439026929464401	0.010339247207003	0.387143090747581	0.1541	0.3674	0.116158338741077	0.16984213391399	0.937958390814899	0.961277301750897	0.8858	0.6884	0.404931862426995	0.308655416439848	0.1
14	-0.0100503358535015	arm_strong	10000	-0.0142976922991311	0.0403425346656369	0.0372992254936852	0.00866926710647883	0.46832696350719	0.0748	0.2448	0.17379679144385	0.237745098039216	0.954078681576331	0.974067332228189	0.9384	0.7839	0.327540106951872	0.246732026143791	0.1
14	-0.0100503358535015	arm_weak	10000	-0.00576342899556729	0.0263583892002055	0.0128382284921601	0.00685029898325579	0.771501685171478	0.0585	0.0875	0.164102564102564	0.176	0.947222605305978	0.956023013258353	0.9486	0.8247	0.220512820512821	0.0354285714285714	0.1
14	-0.0100503358535015	glm	10000	-0.0198337198405645	0.0555539935696849	0.0440433778950451	0.0103627788548985	0.414905349160036	0.1269	0.3254	0.201733648542159	0.248617086662569	0.947501036996532	0.96710651174023	0.8864	0.6965	0.204097714736013	0.161032575291948	0.1
15	-0.693147180559945	arm_strong	10000	-0.601904229806251	0.0576424505182195	0.0441134881200707	0.00969968682247204	7.98476540867839e-08	1	1	0	0	1.09735866650229	1.09735866650229	0.5239	0.2824	0.5239	0.2824	0.1
15	-0.693147180559945	arm_weak	10000	-0.640770533059114	0.0541372330369166	0.0440148263428972	0.0098431934490654	2.2650646816555e-08	1	1	0	0	1.05531796034973	1.05531796034973	0.7576	0.5261	0.7576	0.5261	0.1
15	-0.693147180559945	glm	10000	-0.647178335151808	0.0537748443355581	0.0442238910198969	0.0099783307629705	1.9006231226448e-08	1	1	0	0	1.04855659988295	1.04855659988295	0.7884	0.5683	0.7884	0.5683	0.1
15	-0.644357016390513	arm_strong	10000	-0.558799694124046	0.0585501083584047	0.0438939896323908	0.00954891931770805	2.15444532352531e-07	1	1	0	0	1.09119487995675	1.09119487995675	0.5578	0.3168	0.5578	0.3168	0.1
15	-0.644357016390513	arm_weak	10000	-0.59909747083183	0.0544512640584929	0.0438253495917367	0.00973374319260012	5.50526238562899e-08	1	1	0	0	1.04785130271712	1.04785130271712	0.7871	0.5645	0.7871	0.5645	0.1
15	-0.644357016390513	glm	10000	-0.605904004984726	0.0539746613064085	0.0440622990613045	0.00988606012175664	4.49666741051276e-08	1	1	0	0	1.04071604451185	1.04071604451185	0.8172	0.6045	0.8172	0.6045	0.1
15	-0.59783700075562	arm_strong	10000	-0.516771401262491	0.0591193005190608	0.0436027993709128	0.00945082129894597	5.45707169697376e-07	1	1	0	0	1.08634167087948	1.08634167087948	0.5852	0.3438	0.5852	0.3438	0.1
15	-0.59783700075562	arm_weak	10000	-0.558406287302057	0.0549161691892384	0.0435810949304148	0.00969152983026745	1.30120358250295e-07	1	1	0	0	1.04178897087045	1.04178897087045	0.8077	0.5944	0.8077	0.5944	0.1
15	-0.59783700075562	glm	10000	-0.565646959445191	0.0543325689593298	0.0438507709146303	0.00986525952892027	1.03370341460531e-07	1	1	0	0	1.03423973341171	1.03423973341171	0.8357	0.6352	0.8357	0.6352	0.1
15	-0.553385238184787	arm_strong	10000	-0.477452189589386	0.058643707025455	0.0431996703163317	0.00934393467572534	1.39212351424361e-06	1	1	0	0	1.08074936054618	1.08074936054618	0.6097	0.3645	0.6097	0.3645	0.1
15	-0.553385238184787	arm_weak	10000	-0.51984623352081	0.0547452638249842	0.0432433264077788	0.0096479174681443	3.35491745869816e-07	1	1	0	0	1.0356593967775	1.0356593967775	0.8305	0.6169	0.8305	0.6169	0.1
15	-0.553385238184787	glm	10000	-0.527526612478399	0.0540571188046467	0.0435493971759784	0.00984686326380504	2.56003151134724e-07	1	1	0	0	1.02769662361469	1.02769662361469	0.8593	0.6574	0.8593	0.6574	0.1
15	-0.510825623765991	arm_strong	10000	-0.439540848710813	0.0589839340937722	0.0427801305801839	0.00915606904252473	3.26839095127371e-06	1	1	0	0	1.0757589421877	1.0757589421877	0.6336	0.3954	0.6336	0.3954	0.1
15	-0.510825623765991	arm_weak	10000	-0.48267656955622	0.0550224375451017	0.0429096952039904	0.00952368207038283	7.35618953487487e-07	1	1	0	0	1.03010815570312	1.03010815570312	0.8469	0.6413	0.8469	0.6413	0.1
15	-0.510825623765991	glm	10000	-0.490851135154217	0.0541449892417183	0.0432593193037377	0.00975096255565575	5.51829884991251e-07	1	1	0	0	1.02167228125932	1.02167228125932	0.8725	0.6775	0.8725	0.6775	0.1
15	-0.470003629245736	arm_strong	10000	-0.401095016273338	0.0585361715466238	0.0428230846608636	0.00906627600284679	9.88894698339646e-06	1	1	0	0	1.07317657562251	1.07317657562251	0.6471	0.4039	0.6471	0.4039	0.1
15	-0.470003629245736	arm_weak	10000	-0.44533947308181	0.0547489021885672	0.0430879801874928	0.00953282872880986	2.47073865423218e-06	1	1	0	0	1.02650876659478	1.02650876659478	0.8576	0.6547	0.8576	0.6547	0.1
15	-0.470003629245736	glm	10000	-0.454317997004485	0.0536197176923957	0.0435084700764502	0.00980884450886774	1.73726825462239e-06	1	1	0	0	1.01727044117439	1.01727044117439	0.8819	0.6915	0.8819	0.6915	0.1
15	-0.430782916092454	arm_strong	10000	-0.36508644813685	0.0585757458002421	0.0421708971178394	0.00894733246744892	2.61511298246739e-05	1	1	0	0	1.06973727023264	1.06973727023264	0.6534	0.4212	0.6534	0.4212	0.1
15	-0.430782916092454	arm_weak	10000	-0.409058443224421	0.055780081718155	0.0425737748352819	0.00947795724465217	8.53249039053014e-06	1	1	0	0	1.02355523507649	1.02355523507649	0.8554	0.651	0.8554	0.651	0.1
15	-0.430782916092454	glm	10000	-0.418661141985264	0.0544485754687168	0.0430614909199885	0.00979707746744699	5.25719945527048e-06	1	1	0	0	1.01369776580188	1.01369776580188	0.8787	0.6871	0.8787	0.6871	0.1
15	-0.393042588109607	arm_strong	10000	-0.33166566156487	0.0586096496304154	0.0419523170334581	0.00868379078252556	6.89984999151384e-05	1	1	0	0	1.06512721386354	1.06512721386354	0.6781	0.4389	0.6781	0.4389	0.1
15	-0.393042588109607	arm_weak	10000	-0.375209041188163	0.0565454706156794	0.0425420780838443	0.00929898564103039	2.58760715610461e-05	1	1	0	0	1.01962421770871	1.01962421770871	0.8639	0.6576	0.8639	0.6576	0.1
15	-0.393042588109607	glm	10000	-0.385750066068189	0.0547460673840517	0.0431320314700105	0.00969424352313009	1.4964632938505e-05	1	1	0	0	1.00883013796924	1.00883013796924	0.8898	0.6939	0.8898	0.6939	0.1
15	-0.356674943938732	arm_strong	10000	-0.296839355024403	0.0560640667265078	0.0414662950425381	0.00864621853136918	0.00014599975652093	1	1	0	0	1.06333105620345	1.06333105620345	0.6847	0.4525	0.6847	0.4525	0.1
15	-0.356674943938732	arm_weak	10000	-0.339424427422265	0.0555631894789209	0.0422609103655987	0.00931889126186908	5.90085264689573e-05	1	1	0	0	1.01897467054376	1.01897467054376	0.8633	0.6658	0.8633	0.6658	0.1
15	-0.356674943938732	glm	10000	-0.351026394062429	0.0534517130142313	0.0429793819259343	0.009794131431018	3.33241080036232e-05	1	1	0	0	1.00710321057316	1.00710321057316	0.8924	0.7084	0.8924	0.7084	0.1
15	-0.342490308946776	arm_strong	10000	-0.284249404913234	0.0559893015276582	0.0411901250877538	0.00849235691120669	0.000218701910753495	1	1	0	0	1.06163129981548	1.06163129981548	0.6918	0.4497	0.6918	0.4497	0.1
15	-0.342490308946776	arm_weak	10000	-0.326073924411947	0.0561688796556393	0.0420615094715612	0.00915501844548864	0.000102712054298819	1	1	0	0	1.01815964621468	1.01815964621468	0.866	0.6648	0.866	0.6648	0.1
15	-0.342490308946776	glm	10000	-0.338090359959367	0.0538263883874961	0.0428369630834706	0.00966051288721319	5.37641250424804e-05	1	1	0	0	1.00586633062247	1.00586633062247	0.8933	0.7031	0.8933	0.7031	0.1
15	-0.328504066972036	arm_strong	10000	-0.272622716207676	0.0547070269052084	0.0411649859251967	0.00853254547260384	0.000289587796879863	0.9998	1	0	0	1.05901299115588	1.05905317487303	0.7064	0.4637	0.706541308261652	0.4637	0.1
15	-0.328504066972036	arm_weak	10000	-0.313867839479495	0.0555520031250363	0.0421165653395493	0.00922962179542784	0.000256892749151195	0.9998	0.9998	0	0	1.01624085106762	1.01624085106762	0.8685	0.6659	0.868673734746949	0.666033206641328	0.1
15	-0.328504066972036	glm	10000	-0.32644642153964	0.0530312558842728	0.0429679915982035	0.00977524311749763	7.30532283545568e-05	1	1	0	0	1.00346975347587	1.00346975347587	0.8956	0.707	0.8956	0.707	0.1
15	-0.3147107448397	arm_strong	10000	-0.260412336031891	0.0554031254249654	0.0408835436703481	0.00836553533176258	0.00047446205909938	0.9994	1	0	0	1.05731534710413	1.05741668446808	0.7029	0.4683	0.703321993195918	0.4683	0.1
15	-0.3147107448397	arm_weak	9999	-0.300590147860395	0.0572887939921083	0.0419005774842974	0.00904486388493243	0.000438537062843504	0.999299929992999	0.999699969997	0	0	1.01568989446265	1.01578606302262	0.861586158615862	0.657165716571657	0.862189751801441	0.657362945178071	0.1
15	-0.3147107448397	glm	10000	-0.313724041250724	0.0542156483876219	0.0428460340545076	0.00965736973356188	0.000133446514402976	0.9999	1	0	0	1.00243718042625	1.00245803073377	0.8921	0.6989	0.892189218921892	0.6989	0.1
15	-0.301105092783922	arm_strong	10000	-0.248957361483217	0.0544132634361165	0.0407683585448673	0.0084265792392418	0.000719769531035298	0.9988	1	0	0	1.0548873637413	1.05508870448477	0.7216	0.4829	0.722466960352423	0.4829	0.1
15	-0.301105092783922	arm_weak	10000	-0.288015036190896	0.0574165328477844	0.0418489632951081	0.00909719419128464	0.00096251874307596	0.9979	0.9992	0	0	1.01430225486408	1.01459221960321	0.8619	0.6683	0.863713798977853	0.668835068054444	0.1
15	-0.301105092783922	glm	10000	-0.301869656130092	0.0538214833220033	0.0429105313553795	0.00976991731519697	0.000221979550670901	0.9998	1	0	0	1.00064022827184	1.00068418434466	0.8938	0.7099	0.893978795759152	0.7099	0.1
15	-0.287682072451781	arm_strong	10000	-0.236555818142003	0.0534646101859819	0.0405494039730146	0.00836188302575025	0.000952543494264211	0.9981	1	0	0	1.05367855372186	1.05395708952101	0.7289	0.4804	0.730187355976355	0.4804	0.1
15	-0.287682072451781	arm_weak	10000	-0.274153585550058	0.0575078528145939	0.0416831452449277	0.00901543337243447	0.00151980292501888	0.9975	0.9985	0	0	1.01463471303181	1.01484269973608	0.8586	0.661	0.860751879699248	0.661992989484226	0.1
15	-0.287682072451781	glm	10000	-0.288766959186104	0.0533806910652939	0.042880668481305	0.00975246622505611	0.000302398309036954	0.9996	1	0	0	1.00026333387635	1.00033970227964	0.895	0.7079	0.895258103241297	0.7079	0.1
15	-0.27443684570176	arm_strong	10000	-0.223287279503947	0.0534149781491646	0.0403132516098545	0.00814439938008105	0.00155140660328846	0.9957	0.9998	0	0	1.05336348919983	1.05394263655937	0.7199	0.4847	0.722707642864317	0.484796959391878	0.1
15	-0.27443684570176	arm_weak	10000	-0.259374931238921	0.0593465444687089	0.0414569805627615	0.00880107238966871	0.00284993374362832	0.9946	0.9971	0	0	1.01565719178782	1.01613411796734	0.8473	0.6424	0.851900261411623	0.644268378297062	0.1
15	-0.27443684570176	glm	10000	-0.274948086673002	0.0543360290667195	0.0428498151003325	0.00955543734330641	0.000548488244811353	0.9988	1	0	0	1.00074415425814	1.00096506731497	0.8924	0.6994	0.89347216659992	0.6994	0.1
15	-0.261364764134408	arm_strong	10000	-0.211885850452728	0.052105177233075	0.0402046934770501	0.00828664566241247	0.00215328196159421	0.9937	0.9997	0	0	1.05129749090586	1.05209366888051	0.7341	0.495	0.738754151152259	0.495148544563369	0.1
15	-0.261364764134408	arm_weak	10000	-0.246163854413908	0.0593662300271199	0.0413521831646973	0.00898440677941218	0.0043545680739488	0.9904	0.9954	0	0	1.01495009432955	1.01586107410077	0.8468	0.6484	0.854907108239095	0.651396423548322	0.1
15	-0.261364764134408	glm	10000	-0.262757626898557	0.0537520557853252	0.0429572402685997	0.0097599585346376	0.000808231315159288	0.998	0.9999	0	0	0.999730867043329	1.00003179780657	0.8942	0.7027	0.895290581162325	0.702770277027703	0.1
15	-0.2484613592985	arm_strong	10000	-0.20109132520827	0.0517629764721165	0.0400002807999764	0.00823539580298319	0.00325796171802933	0.9879	0.9989	0	0	1.04836614896393	1.04973356310116	0.7458	0.4991	0.754023686607956	0.499649614576034	0.1
15	-0.2484613592985	arm_weak	10000	-0.232976362474361	0.0611911805289931	0.0410096158981453	0.00901890975633559	0.00816418982892095	0.9844	0.9903	0	0	1.01406225177213	1.01501766466896	0.8429	0.6382	0.856156034132466	0.644451176411189	0.1
15	-0.2484613592985	glm	10000	-0.250801179312944	0.0542029817752038	0.0429531223214471	0.00974533277154007	0.0013689778182323	0.9947	0.9995	0	0	0.998278657119939	0.999034513262994	0.8904	0.7013	0.893736805066854	0.701650825412706	0.1
15	-0.23572233352107	arm_strong	10000	-0.190873329616399	0.0505955121886257	0.0397616400055466	0.00822669799031391	0.00414376110905145	0.9835	0.9989	0	0	1.04526378033207	1.04703527297851	0.7593	0.5203	0.770716827656329	0.520872960256282	0.1
15	-0.23572233352107	arm_weak	10000	-0.220607070353072	0.0612706408146119	0.0407044149794312	0.00903648721209861	0.0104171404535234	0.9787	0.988	0	0	1.01278880904255	1.01423361463927	0.8398	0.6416	0.857566159190763	0.649392712550607	0.1
15	-0.23572233352107	glm	10000	-0.239535475979064	0.0534994117686319	0.0428995455580637	0.0097599534708928	0.00173187690917254	0.9945	0.9995	0	0	0.996788653136133	0.99752408525818	0.8939	0.7023	0.897033685268979	0.702651325662831	0.1
15	-0.22314355131421	arm_strong	10000	-0.17990288630426	0.0498542856437358	0.039572996463994	0.00824943014372639	0.00621616799352793	0.9752	0.9976	0	0	1.04282147329353	1.0451290327382	0.7669	0.5285	0.781583264971288	0.529771451483561	0.1
15	-0.22314355131421	arm_weak	10000	-0.206773730078863	0.0630720283597394	0.0402387012743111	0.00918818000889837	0.0166624173580517	0.966	0.9802	0	0	1.01202486090485	1.0140377596596	0.8266	0.6293	0.854554865424431	0.642011834319527	0.1
15	-0.22314355131421	glm	10000	-0.227401368190887	0.0536065446997114	0.0429437664555489	0.0098219731784922	0.00284134248227174	0.9897	0.999	0	0	0.995742878413411	0.996990401298144	0.8939	0.7006	0.899060321309488	0.701301301301301	0.1
15	-0.210721031315653	arm_strong	10000	-0.169058837110907	0.0495996547617983	0.0393920888063687	0.00816618360871173	0.00924770143467865	0.9586	0.9948	0	0	1.03963387401906	1.04310286964271	0.7711	0.5404	0.796369705820989	0.543224768797748	0.1
15	-0.210721031315653	arm_weak	10000	-0.192369808163766	0.065632509894992	0.0395633446875336	0.00952269155534285	0.0278044778982264	0.9468	0.9649	0	0	1.0108275061447	1.01324597729597	0.8146	0.6182	0.858681875792142	0.640688154212872	0.1
15	-0.210721031315653	glm	10000	-0.215099912979388	0.0540585420594163	0.0429973268155761	0.00974431330183526	0.0046542666323593	0.9815	0.9967	0	0	0.994619239355105	0.996508078689052	0.8916	0.6999	0.900458481915436	0.702217317146584	0.1
15	-0.198450938723838	arm_strong	10000	-0.158388864218393	0.0480538152916533	0.0390828818636365	0.00818912368760821	0.0125500247190663	0.9402	0.9915	0	0	1.03655964083949	1.04099923402253	0.7855	0.5518	0.818868325888109	0.556530509329299	0.1
15	-0.198450938723838	arm_weak	10000	-0.17817630959702	0.066511481474974	0.0387358847786264	0.00978866025341334	0.0388227932633163	0.9241	0.9509	0	0	1.00962702999584	1.01299522898007	0.805	0.6148	0.867005735310031	0.646545378062888	0.1
15	-0.198450938723838	glm	10000	-0.202894352390799	0.0534172958245931	0.04288836993213	0.0097966401168805	0.00660076034331561	0.9728	0.9953	0	0	0.993663787933195	0.99621873247113	0.8962	0.7036	0.906866776315789	0.706822063699387	0.1
15	-0.186329578191493	arm_strong	10000	-0.149524281039107	0.0480443031730083	0.0388879848737557	0.00804452791383435	0.0175729570088014	0.9174	0.985	0	0	1.03138175281544	1.03689355848962	0.8018	0.57	0.845759755831698	0.578680203045685	0.1
15	-0.186329578191493	arm_weak	9999	-0.165921814586044	0.0684253195113199	0.037896709289577	0.010200160585806	0.0541558854608384	0.898089808980898	0.930893089308931	0	0	1.00620742335439	1.01004727038539	0.788078807880788	0.602060206020602	0.868930957683742	0.646755479157714	0.1
15	-0.186329578191493	glm	10000	-0.192534092750869	0.0541635370001204	0.0428838933028646	0.00962117653104975	0.00999152599052727	0.9561	0.9921	0	0	0.990121182308088	0.994007234109616	0.8904	0.7051	0.903984938813932	0.710513053119645	0.1
15	-0.174353387144778	arm_strong	10000	-0.139754411797236	0.0471937962600131	0.0386630050490694	0.00815215576963944	0.0243614074344816	0.8804	0.9752	0	0	1.02647904453508	1.03369050013624	0.8126	0.5862	0.872444343480236	0.601004922067268	0.1
15	-0.174353387144778	arm_weak	9998	-0.151383982415155	0.0704658659465747	0.0365681974788509	0.0109081060975064	0.0787676130823117	0.853070614122825	0.896979395879176	0	0	1.00269573875347	1.00765989921918	0.766053210642128	0.584716943388678	0.881345996013601	0.651873327386262	0.1
15	-0.174353387144778	glm	10000	-0.180928478413854	0.0540582410956209	0.0428684972035696	0.00976160884390837	0.0145468958294115	0.9357	0.9847	0	0	0.987851656392808	0.99273072703076	0.8883	0.6956	0.90563214705568	0.706103381740632	0.1
15	-0.162518929497775	arm_strong	10000	-0.129076436271653	0.0458348672199098	0.038557821912619	0.00822929992754414	0.0331612035063327	0.8366	0.9622	0	0	1.02279792004953	1.03137717722694	0.8238	0.5951	0.891943581161846	0.618374558303887	0.1
15	-0.162518929497775	arm_weak	9995	-0.13527295252358	0.0711738475970557	0.0351865210749988	0.0115749934321792	0.108006417213137	0.804902451225613	0.857928964482241	0	0	1.00139696469007	1.00709388562855	0.738469234617309	0.56408204102051	0.892231199502797	0.657492711370262	0.1
15	-0.162518929497775	glm	10000	-0.168275658019467	0.0533814563304293	0.0430261268930984	0.00985511136624939	0.0205137925391872	0.9108	0.9776	0	0	0.98669414698068	0.992733007499101	0.893	0.7098	0.912384716732543	0.724222585924714	0.1
15	-0.150822889734584	arm_strong	10000	-0.121166408168575	0.0450576311998522	0.0383952531789557	0.00817014286558465	0.043181789979902	0.7948	0.9452	0	0	1.01639265854162	1.02610338685285	0.8446	0.6226	0.919602415702063	0.657426999576809	0.1
15	-0.150822889734584	arm_weak	9997	-0.123113370700788	0.0717643207146717	0.0337435158001032	0.0120804326774985	0.138888900273106	0.756526958087426	0.81554466339902	0	0	0.996270552023847	1.0022900620701	0.714014204261278	0.548364509352806	0.900833002776676	0.672390531092849	0.1
15	-0.150822889734584	glm	10000	-0.158667715394704	0.0532102644554899	0.0430339311362862	0.0097951252777384	0.0280197801991026	0.8766	0.9661	0	0	0.981893374006845	0.989413889791809	0.8925	0.7082	0.911133926534337	0.729531104440534	0.1
15	-0.139262067333508	arm_strong	10000	-0.112446532482313	0.045140556322298	0.0382006335419474	0.00809684468256481	0.0590367216104397	0.7363	0.9212	0	0	1.00979221932284	1.02132874198978	0.8528	0.6393	0.934265924215673	0.690512375162831	0.1
15	-0.139262067333508	arm_weak	10000	-0.109797560184954	0.0724891400484947	0.0319449012590208	0.0126163078515536	0.179611210757193	0.6958	0.7625	0	0	0.991024697336734	0.998022759267774	0.6669	0.5139	0.901121011784996	0.673967213114754	0.1
15	-0.139262067333508	glm	10000	-0.147975529496753	0.054266519108007	0.0430273413209713	0.00970104998577048	0.0405837564826155	0.8303	0.9471	0	0	0.977211679638657	0.986538866275599	0.8883	0.6926	0.905696736119475	0.722838137472284	0.1
15	-0.127833371509885	arm_strong	10000	-0.103213537142158	0.0443751880344722	0.037864573984721	0.00815055125656358	0.0776327656700568	0.6792	0.8869	0	0	1.00432586241886	1.01674881216564	0.8609	0.6566	0.946554770318021	0.73074754763784	0.1
15	-0.127833371509885	arm_weak	9999	-0.0962450625326749	0.0710395672038467	0.0300066913365257	0.0129798851179428	0.223497157229063	0.635663566356636	0.705270527052705	0	0	0.987248329109685	0.994443451387285	0.627962796279628	0.48954895489549	0.908747640025173	0.69412932501418	0.1
15	-0.127833371509885	glm	10000	-0.136461475770325	0.0540850931333105	0.0428613863549095	0.00974511999905213	0.0557289710059687	0.7782	0.9226	0	0.000108389334489486	0.973450177771692	0.984350868863478	0.8896	0.6952	0.904009252120278	0.735638413180143	0.1
15	-0.116533816255952	arm_strong	10000	-0.093846374814668	0.0435094296146411	0.0376407300741292	0.00815983462521502	0.100201754676318	0.6037	0.845	0	0.000473372781065089	0.998398970080626	1.01236725064191	0.8736	0.6675	0.95726354149412	0.764733727810651	0.1
15	-0.116533816255952	arm_weak	9997	-0.0818393468192195	0.0692051050587898	0.0277124199762832	0.0132367770220212	0.279407357345905	0.555166549964989	0.631989596879064	0	0	0.982547708631327	0.990718295282252	0.567170151045314	0.441732519755927	0.907387387387387	0.698955365622032	0.1
15	-0.116533816255952	glm	10000	-0.124688361704374	0.0537758481370442	0.0428241335951505	0.00972723507809093	0.0739838148074459	0.7177	0.8924	0	0.000672344240251008	0.969865034277509	0.982461100955576	0.8923	0.6952	0.899400863870698	0.74305244285074	0.1
15	-0.105360515657826	arm_strong	10000	-0.0848564459923087	0.0430465889840386	0.0374611973059128	0.00806250985135037	0.13139994229732	0.5308	0.7904	0	0.000885627530364372	0.99150479779116	1.00659860610027	0.8815	0.6819	0.963074604370761	0.811867408906883	0.1
15	-0.105360515657826	arm_weak	9997	-0.0692603216496178	0.0661828085459485	0.0255839201718681	0.0132696703139147	0.338357308967868	0.479843953185956	0.558867660298089	0	0	0.977071022910372	0.985699721202217	0.505651695508653	0.402320696208863	0.904523660621222	0.71988544836227	0.1
15	-0.105360515657826	glm	10000	-0.113229998058295	0.0540914409993545	0.0428245337548667	0.00962899496152439	0.101128244819285	0.6484	0.843	0	0.00130486358244365	0.964605789834582	0.978477951352325	0.8901	0.6926	0.893429981492906	0.747686832740214	0.1
15	-0.0943106794712414	arm_strong	10000	-0.0772297310142328	0.0423435609509154	0.0375062116879313	0.0081902419791561	0.162112119743116	0.4573	0.736	0.000218674830527006	0.0014945652173913	0.983989896926065	1.00037841672961	0.8993	0.7044	0.957577082877761	0.840896739130435	0.1
15	-0.0943106794712414	arm_weak	9994	-0.0582688484860247	0.0631052884769416	0.023530513883401	0.0129617068535245	0.396634025346012	0.411246748048829	0.485891534920953	0.00024330900243309	0.000411861614497529	0.97061766269983	0.97962887112369	0.432959775865519	0.342605563338003	0.881751824817518	0.705107084019769	0.1
15	-0.0943106794712414	glm	10000	-0.103458180761122	0.0538203045232395	0.0430528381639858	0.00977692547658503	0.12803041445659	0.5804	0.7985	0.000861474844934528	0.00187852222917971	0.959092353070556	0.97403413369557	0.8879	0.6963	0.872157133011716	0.743393863494051	0.1
15	-0.0833816089390511	arm_strong	10000	-0.0686665439390755	0.0420489749400128	0.0373002444552693	0.00818516371183184	0.200842968427693	0.3881	0.6663	0.000515331100231899	0.0030016509079994	0.977525010917671	0.994061759023853	0.9062	0.7191	0.946405565575883	0.860123067687228	0.1
15	-0.0833816089390511	arm_weak	9996	-0.0476275910618387	0.058662417581878	0.0214338554227164	0.0124408883664802	0.457817878971453	0.339435774309724	0.413565426170468	0.000294724432655467	0.000483792936623125	0.964709274191423	0.974472880985647	0.36484593837535	0.290916366546619	0.861184792219275	0.703434929850024	0.1
15	-0.0833816089390511	glm	10000	-0.0923299251077614	0.0541130811465798	0.0429890970836285	0.00975497952499873	0.163098896043327	0.506	0.7363	0.000790513833992095	0.00461768300964281	0.953406945021678	0.969773196503467	0.8845	0.696	0.848616600790514	0.731495314409887	0.1
15	-0.0725706928348355	arm_strong	10000	-0.0606940217805046	0.0415007445469758	0.0369512318739251	0.00801126479314077	0.239623091200731	0.327	0.5996	0.00214067278287462	0.00583722481654436	0.97026786944526	0.987778408258108	0.9126	0.7321	0.930275229357798	0.860240160106738	0.1
15	-0.0725706928348355	arm_weak	9999	-0.038993819384949	0.0539027739670472	0.0196444119612176	0.0119295980556302	0.513005101315225	0.284128412841284	0.35043504350435	0.00140795494544175	0.00199771689497717	0.959139419427013	0.968536361472799	0.304230423042304	0.235423542354235	0.839845124956001	0.671803652968037	0.1
15	-0.0725706928348355	glm	10000	-0.0818389690439295	0.0539693681730383	0.0427284100695536	0.00952479597993099	0.198759415798276	0.4364	0.678	0.00343721356553621	0.0079646017699115	0.947735526154432	0.965550211636059	0.8851	0.6975	0.827451879010083	0.707079646017699	0.1
15	-0.0618754037180875	arm_strong	10000	-0.0519638379516858	0.0407701687916549	0.0367481383975712	0.00813057562602471	0.281541849265616	0.2602	0.5292	0.00422751729438893	0.0119047619047619	0.964470376770979	0.982705480693771	0.9207	0.75	0.91890853189854	0.84145880574452	0.1
15	-0.0618754037180875	arm_weak	10000	-0.0299485742827718	0.0477107311825413	0.017740769635661	0.0109798298003329	0.572657404958717	0.2219	0.282	0.00315457413249211	0.00460992907801418	0.954508947833231	0.964346758460185	0.2411	0.1826	0.818386660657954	0.647517730496454	0.1
15	-0.0618754037180875	glm	10000	-0.0703064341201916	0.0536881092614374	0.0426364533275685	0.00965247003576678	0.237500652411263	0.3599	0.6109	0.00527924423450959	0.0173514486822721	0.943151492437308	0.962714053068804	0.8848	0.6983	0.79522089469297	0.677852348993289	0.1
15	-0.0512932943875506	arm_strong	10000	-0.0451070460019607	0.0408046798375331	0.0369802296675249	0.00816285009594	0.323241227282548	0.2121	0.4616	0.00707213578500707	0.0227469670710572	0.955973060275302	0.975901192755084	0.9252	0.7573	0.875530410183876	0.779896013864818	0.1
15	-0.0512932943875506	arm_weak	10000	-0.0241090379536282	0.0436027987720308	0.016472771228022	0.0101478459400319	0.622669072316602	0.1771	0.2281	0.00564652738565782	0.00745287154756686	0.945946168331081	0.955872467527393	0.1839	0.122	0.74703557312253	0.534853134590092	0.1
15	-0.0512932943875506	glm	10000	-0.0611671597307922	0.0541667824758097	0.04301662568233	0.00970823979251919	0.276924609689726	0.3014	0.5441	0.0126078301260783	0.0279360411689028	0.936730151995844	0.95742423367782	0.8808	0.6872	0.726609157266092	0.610917110825216	0.1
15	-0.0408219945202552	arm_strong	10000	-0.0375308210852112	0.0401637526138391	0.0368063013438712	0.00827968838670042	0.364604131997034	0.1606	0.4017	0.024906600249066	0.0430669653970625	0.952093935606776	0.971904922863869	0.9326	0.7752	0.817559153175592	0.723923325865073	0.1
15	-0.0408219945202552	arm_weak	9998	-0.0177257277554121	0.037622227681841	0.0151507193956141	0.00914112893363938	0.669546795075172	0.133026605321064	0.179235847169434	0.0172932330827068	0.0245535714285714	0.942934603345403	0.953985733241972	0.159131826365273	0.0856171234246849	0.684962406015038	0.477678571428571	0.1
15	-0.0408219945202552	glm	10000	-0.051021837339927	0.0537188892394119	0.0429157792305124	0.00981742382183713	0.316641123796543	0.2425	0.4814	0.0276288659793814	0.0558786871624429	0.933793291472692	0.956003096782567	0.8895	0.7001	0.679175257731959	0.544038221852929	0.1
15	-0.0304592074847086	arm_strong	10000	-0.0292876149025619	0.0396860789144044	0.0368281737183584	0.00822742279780689	0.412905007571768	0.1191	0.3276	0.0319059613769941	0.0769230769230769	0.94597193985822	0.968454607919658	0.937	0.7786	0.719563392107473	0.61019536019536	0.1
15	-0.0304592074847086	arm_weak	9998	-0.0128050098688134	0.0323543490417699	0.0140123492527611	0.00799232438630636	0.716038181391319	0.0967193438687738	0.13502700540108	0.0258531540847983	0.0362962962962963	0.937447906645379	0.949048195696326	0.282756551310262	0.0542108421684337	0.573940020682523	0.344444444444444	0.1
15	-0.0304592074847086	glm	10000	-0.0398606403832215	0.0534123483550008	0.0430345769681412	0.00975422462683988	0.363775832060432	0.1905	0.4083	0.0493438320209974	0.0898848885623316	0.931792943410699	0.955156782794859	0.8894	0.7016	0.565354330708661	0.445015919666912	0.1
15	-0.0202027073175195	arm_strong	10000	-0.0229988721739979	0.0401668569694041	0.0367391034929484	0.0082038472925868	0.435950803231845	0.1018	0.2874	0.0707269155206287	0.123869171885873	0.94386521867198	0.966458540590935	0.936	0.7728	0.56286836935167	0.437717466945024	0.1
15	-0.0202027073175195	arm_weak	9999	-0.0099028082955381	0.0298513368308019	0.0135093199541002	0.00749811759700723	0.737726546753384	0.0827082708270827	0.115011501150115	0.0701330108827086	0.0765217391304348	0.93771059233902	0.947297347481914	0.741074107410741	0.189118911891189	0.425634824667473	0.180869565217391	0.1
15	-0.0202027073175195	glm	10000	-0.0313200856760906	0.0542443212950935	0.0429742270657213	0.0097220217013045	0.38602852263488	0.1645	0.3675	0.0936170212765957	0.141496598639456	0.933657260194807	0.956391693840986	0.8835	0.6927	0.405471124620061	0.314285714285714	0.1
15	-0.0100503358535015	arm_strong	10000	-0.0146194619679039	0.0399573295976372	0.0366156154560366	0.00817141653004548	0.466909363516603	0.0809	0.2524	0.169344870210136	0.22662440570523	0.954297844480264	0.972167148537966	0.9369	0.7754	0.331273176761434	0.242076069730586	0.1
15	-0.0100503358535015	arm_weak	9997	-0.00594971660284635	0.0260948825238291	0.0128185485517741	0.00655523322767266	0.764961863344321	0.0623186956086826	0.0902270681204361	0.158908507223114	0.168514412416851	0.947903276860455	0.956126371134057	0.948084425327598	0.82814844453336	0.248796147672552	0.0476718403547672	0.1
15	-0.0100503358535015	glm	10000	-0.0199145903574803	0.0540887073804871	0.0428789293093286	0.00968144836812738	0.416864720860589	0.1299	0.3291	0.178598922247883	0.238529322394409	0.944332310567841	0.96557530501446	0.8841	0.6942	0.207082371054657	0.165603160133698	0.1
16	-0.693147180559945	arm_strong	10000	-0.6033292605469	0.0548938074437921	0.0432115379034375	0.00907873912214687	3.43439620956113e-08	1	1	0	0	1.09562587226432	1.09562587226432	0.5138	0.2769	0.5138	0.2769	0.1
16	-0.693147180559945	arm_weak	10000	-0.64073302181862	0.0517430259779996	0.0432067953535439	0.0092414646772947	9.86405316687532e-09	1	1	0	0	1.05522365430611	1.05522365430611	0.753	0.5178	0.753	0.5178	0.1
16	-0.693147180559945	glm	10000	-0.646879756190135	0.0513936076443275	0.0434042560338626	0.00936397121663838	8.08884960187623e-09	1	1	0	0	1.04873825128797	1.04873825128797	0.7864	0.565	0.7864	0.565	0.1
16	-0.644357016390513	arm_strong	10000	-0.560301425193186	0.0567686384429752	0.0427950623051558	0.00899800820173899	8.39418583458839e-08	1	1	0	0	1.08944571981697	1.08944571981697	0.5566	0.3087	0.5566	0.3087	0.1
16	-0.644357016390513	arm_weak	10000	-0.59876787920542	0.0532312970462862	0.0428270462379599	0.00920018980033921	2.22741595882186e-08	1	1	0	0	1.04812853604712	1.04812853604712	0.7803	0.5603	0.7803	0.5603	0.1
16	-0.644357016390513	glm	10000	-0.60525207582774	0.0527359245594104	0.0430491356505507	0.00933918124880493	1.81267412267869e-08	1	1	0	0	1.0413265675072	1.0413265675072	0.809	0.6014	0.809	0.6014	0.1
16	-0.59783700075562	arm_strong	10000	-0.519464158891269	0.0561441535600547	0.0422923133263826	0.00886336167909168	2.12853409977606e-07	1	1	0	0	1.08323321055811	1.08323321055811	0.5802	0.3374	0.5802	0.3374	0.1
16	-0.59783700075562	arm_weak	10000	-0.558867306642899	0.0524651910093389	0.0423630905943698	0.00910512843224887	5.34231708710924e-08	1	1	0	0	1.04117058461205	1.04117058461205	0.8118	0.5898	0.8118	0.5898	0.1
16	-0.59783700075562	glm	10000	-0.565677884173212	0.0518941329254786	0.042610739812408	0.00925945253715749	4.20626027359072e-08	1	1	0	0	1.03407249893632	1.03407249893632	0.8382	0.6301	0.8382	0.6301	0.1
16	-0.553385238184787	arm_strong	10000	-0.479708266484352	0.0561675116809949	0.0420309807043009	0.00876545348481871	5.65933752481004e-07	1	1	0	0	1.07816086553612	1.07816086553612	0.6126	0.3685	0.6126	0.3685	0.1
16	-0.553385238184787	arm_weak	10000	-0.520294481131871	0.0522295858168105	0.0421668985511555	0.00906805131273729	1.36380946610625e-07	1	1	0	0	1.03505606007834	1.03505606007834	0.8355	0.6273	0.8355	0.6273	0.1
16	-0.553385238184787	glm	10000	-0.527566164905144	0.0515094187523335	0.042450918108308	0.00924932408796041	1.05409005389215e-07	1	1	0	0	1.02751786218893	1.02751786218893	0.8599	0.668	0.8599	0.668	0.1
16	-0.510825623765991	arm_strong	10000	-0.441978098117979	0.0576958717578976	0.0417815035494041	0.00853780456527806	1.535740275124e-06	1	1	0	0	1.0730584628275	1.0730584628275	0.6295	0.3952	0.6295	0.3952	0.1
16	-0.510825623765991	arm_weak	10000	-0.483293022023639	0.054055784194834	0.0420048077854839	0.00890124325038924	4.07466624647154e-07	1	1	0	0	1.02941794408208	1.02941794408208	0.8455	0.6359	0.8455	0.6359	0.1
16	-0.510825623765991	glm	10000	-0.49107778188284	0.0532154921581066	0.0423315890776351	0.00910828074648068	2.97991903342125e-07	1	1	0	0	1.02138871217458	1.02138871217458	0.8712	0.6729	0.8712	0.6729	0.1
16	-0.470003629245736	arm_strong	10000	-0.403282832038613	0.0564561296278501	0.0412929095999961	0.00847698845074292	4.02421660554149e-06	1	1	0	0	1.07070323987579	1.07070323987579	0.6434	0.4047	0.6434	0.4047	0.1
16	-0.470003629245736	arm_weak	10000	-0.445062764850683	0.0531039673635996	0.0416262269142892	0.00890843973349934	1.07000832418233e-06	1	1	0	0	1.02670209561781	1.02670209561781	0.8578	0.654	0.8578	0.654	0.1
16	-0.470003629245736	glm	10000	-0.453405949335443	0.0520899267561918	0.0420052841560242	0.00915035539136064	7.54463536499645e-07	1	1	0	0	1.01811677668363	1.01811677668363	0.8798	0.6884	0.8798	0.6884	0.1
16	-0.430782916092454	arm_strong	10000	-0.367959244091177	0.0562051429929524	0.0412068375467047	0.00838356008354044	1.1651606965368e-05	1	1	0	0	1.06652146306991	1.06652146306991	0.6644	0.4215	0.6644	0.4215	0.1
16	-0.430782916092454	arm_weak	10000	-0.409971933161785	0.0534902941034137	0.0416939499394599	0.00888711293813247	3.65437136734484e-06	1	1	0	0	1.02249058320348	1.02249058320348	0.8646	0.6576	0.8646	0.6576	0.1
16	-0.430782916092454	glm	10000	-0.419107870316884	0.0522252910672327	0.0421477706930898	0.00917382350373469	2.34437432627021e-06	1	1	0	0	1.01312310813035	1.01312310813035	0.8897	0.696	0.8897	0.696	0.1
16	-0.393042588109607	arm_strong	10000	-0.333392495290371	0.0562368847526859	0.0408045387710984	0.00819469637595282	3.49759078885387e-05	1	1	0	0	1.06314313597138	1.06314313597138	0.6741	0.4341	0.6741	0.4341	0.1
16	-0.393042588109607	arm_weak	10000	-0.375133004546923	0.0544020434229071	0.0414551246756805	0.00876792350990682	1.42698574893245e-05	1	1	0	0	1.01957928975141	1.01957928975141	0.8646	0.661	0.8646	0.661	0.1
16	-0.393042588109607	glm	10000	-0.385085061071888	0.0527518682642345	0.041998673679024	0.00911910763543971	8.00523882172322e-06	1	1	0	0	1.00939223634574	1.00939223634574	0.8871	0.6998	0.8871	0.6998	0.1
16	-0.356674943938732	arm_strong	10000	-0.300017432080698	0.0549977406121714	0.0403748482954295	0.00808737284654653	9.95826134179578e-05	1	1	0	0	1.05989419654042	1.05989419654042	0.6907	0.4498	0.6907	0.4498	0.1
16	-0.356674943938732	arm_weak	10000	-0.340706531808658	0.0547071285994212	0.0412037868367897	0.00869818715254183	4.69688053201071e-05	1	1	0	0	1.01762109413945	1.01762109413945	0.8645	0.662	0.8645	0.662	0.1
16	-0.356674943938732	glm	10000	-0.351633776283046	0.0526830289138524	0.0418648087155469	0.00912823345086501	2.46181931702346e-05	1	1	0	0	1.00645053427517	1.00645053427517	0.8912	0.7007	0.8912	0.7007	0.1
16	-0.342490308946776	arm_strong	10000	-0.287387741777945	0.0539112566884306	0.0403907768621085	0.00805474263954516	0.000158315845527015	0.9997	1	0	0	1.05812688641698	1.05818373420563	0.7016	0.4605	0.701810543162949	0.4605	0.1
16	-0.342490308946776	arm_weak	10000	-0.327629661257142	0.0543218717477166	0.0412936826433424	0.00867246511052632	0.00025459214408688	0.9996	0.9997	0	0	1.01633634785911	1.01636067680743	0.8673	0.6739	0.867647058823529	0.674102230669201	0.1
16	-0.342490308946776	glm	10000	-0.339098184480253	0.0520735271710395	0.0420282116165198	0.00914355695600472	4.73751427710094e-05	0.9999	1	0	0	1.00473836882854	1.00475938603408	0.8948	0.707	0.894889488948895	0.707	0.1
16	-0.328504066972036	arm_strong	10000	-0.275776939158716	0.0534376762111594	0.0401448528232639	0.00802532565767817	0.000204212759317933	1	1	0	0	1.05564588049551	1.05564588049551	0.7109	0.4742	0.7109	0.4742	0.1
16	-0.328504066972036	arm_weak	10000	-0.315018673814114	0.0541401204814114	0.0411360318453402	0.00865761117232504	0.000108913138334068	0.9999	1	0	0	1.0150382965097	1.01506535981355	0.8675	0.6681	0.867586758675868	0.6681	0.1
16	-0.328504066972036	glm	10000	-0.326915625401108	0.0516573904406121	0.041921847244841	0.00917468264005584	5.32469995348217e-05	1	1	0	0	1.00292685688284	1.00292685688284	0.898	0.7098	0.898	0.7098	0.1
16	-0.3147107448397	arm_strong	10000	-0.262524422006875	0.0532228234171174	0.0399604843232589	0.00799925036410992	0.000311329467887644	0.9995	1	0	0	1.05497614150346	1.0550627686699	0.7134	0.4759	0.71375687843922	0.4759	0.1
16	-0.3147107448397	arm_weak	10000	-0.30094277328185	0.0548142321035782	0.0410197683748001	0.00861878744256704	0.00036853861643701	0.9993	0.9997	0	0	1.0152026274553	1.01528814385074	0.867	0.6627	0.867607325127589	0.662898869660898	0.1
16	-0.3147107448397	glm	10000	-0.313417176427521	0.0520558391669093	0.0418940653133511	0.00917652688826745	9.35775057156865e-05	0.9999	1	0	0	1.0026324668621	1.00265207098369	0.8949	0.7036	0.894989498949895	0.7036	0.1
16	-0.301105092783922	arm_strong	10000	-0.250442470696316	0.0532716430438484	0.0397428358873988	0.00783863493038955	0.000423916366430205	0.9996	1	0	0	1.05339135002398	1.05345709531783	0.7185	0.4761	0.718787515006002	0.4761	0.1
16	-0.301105092783922	arm_weak	10000	-0.287831080132856	0.0556869816781901	0.0408696699290891	0.0084400533279386	0.000439721017502304	0.9991	0.9997	0	0	1.01470994160363	1.01483988579081	0.8569	0.6573	0.857671904714243	0.657497249174752	0.1
16	-0.301105092783922	glm	10000	-0.300865255585981	0.0526126838611853	0.0418264513892615	0.00904698297579215	0.000126922570640282	1	1	0	0	1.00162411870183	1.00162411870183	0.8905	0.7034	0.8905	0.7034	0.1
16	-0.287682072451781	arm_strong	10000	-0.236909426168766	0.0521215293354827	0.0396732827309833	0.00785049591553835	0.000673540332721329	0.9993	1	0	0	1.05340364243823	1.05351063461828	0.7206	0.4891	0.721104773341339	0.4891	0.1
16	-0.287682072451781	arm_weak	10000	-0.272852192646248	0.0557964428386549	0.0408794780305158	0.00843617458248339	0.000755038796236595	0.9985	0.9995	0	0	1.0161765409776	1.0163731621475	0.8554	0.6621	0.856685027541312	0.662431215607804	0.1
16	-0.287682072451781	glm	10000	-0.286733127845722	0.0523598417250369	0.0419676406051236	0.00909493175588057	0.000214967914180821	0.9999	1	0	0	1.00230450079413	1.00232255149411	0.8927	0.7104	0.892789278927893	0.7104	0.1
16	-0.27443684570176	arm_strong	10000	-0.226394599591176	0.0513415647328086	0.0394539031357521	0.00780170501369986	0.00100859320358568	0.998	0.9998	0	0	1.05028430031585	1.05055539644031	0.7348	0.4966	0.73627254509018	0.496699339867974	0.1
16	-0.27443684570176	arm_weak	10000	-0.260896941231831	0.055985494075974	0.0406700765435417	0.00838160038893717	0.00157306721355975	0.9968	0.9986	0	0	1.01447066035597	1.01482063607368	0.8557	0.6607	0.858447030497592	0.661626276787503	0.1
16	-0.27443684570176	glm	10000	-0.275479522969278	0.0518669598098384	0.0418979716166462	0.0090891090397008	0.000361017862448966	0.9993	1	0	0	1.00017392979227	1.00030270852902	0.899	0.7035	0.899529670769539	0.7035	0.1
16	-0.261364764134408	arm_strong	10000	-0.214834007747706	0.0509074733558296	0.0391309686957005	0.00771217681541196	0.00138694279968274	0.9968	1	0	0	1.0485396616628	1.04898402868487	0.7423	0.4992	0.744582664526485	0.4992	0.1
16	-0.261364764134408	arm_weak	9999	-0.247864321140136	0.0568301353407347	0.0403527888706561	0.00828802300739071	0.00256673824495829	0.994099409940994	0.997399739973997	0	0	1.01392572301098	1.01452352725337	0.855185518551855	0.652865286528653	0.860261569416499	0.654567331795849	0.1
16	-0.261364764134408	glm	10000	-0.263191448460107	0.0521350602584522	0.0417380203984913	0.00901523795678959	0.000498298642882257	0.9991	1	0	0	0.999380244225271	0.999531308077573	0.8949	0.706	0.89570613552197	0.706	0.1
16	-0.2484613592985	arm_strong	10000	-0.203537399147391	0.0503719512511097	0.0390649140599272	0.00781280456647292	0.00215373235333049	0.9925	0.9995	0	0	1.04630084324756	1.04718795687655	0.7475	0.5055	0.752947103274559	0.505752876438219	0.1
16	-0.2484613592985	arm_weak	10000	-0.234424915537868	0.05829020027789	0.0402127835757542	0.00843469983702538	0.00500218260979416	0.9897	0.9943	0	0	1.01360462938687	1.01439856448876	0.8466	0.6477	0.855410730524401	0.651413054410138	0.1
16	-0.2484613592985	glm	10000	-0.250985953404118	0.0524842832926612	0.0418751427295023	0.009151522318984	0.000862865355250639	0.9977	0.9999	0	0	0.998478183043442	0.998833498837731	0.8911	0.7054	0.892853563195349	0.705470547054705	0.1
16	-0.23572233352107	arm_strong	10000	-0.193983033742054	0.0496829868626051	0.038886004932601	0.00779370227919326	0.00277805535096485	0.9914	0.9994	0	0	1.04285159561966	1.04381317100404	0.7651	0.5333	0.771535202743595	0.533620172103262	0.1
16	-0.23572233352107	arm_weak	10000	-0.223161098526405	0.0585542619129537	0.0400129376338114	0.00844008231806608	0.00637884415215937	0.9874	0.9928	0	0	1.01179185924169	1.0126285228448	0.8443	0.6438	0.854972655458781	0.648468976631749	0.1
16	-0.23572233352107	glm	10000	-0.240620479457732	0.0522555219457499	0.0418656219878185	0.00915179330029653	0.00112498017665462	0.9972	0.9999	0	0	0.996029339103639	0.996451821207682	0.8923	0.704	0.894203770557561	0.704070407040704	0.1
16	-0.22314355131421	arm_strong	10000	-0.182565964471115	0.0488730724646195	0.03874815025472	0.00787712551491435	0.00465420612214206	0.9802	0.9984	0	0	1.04045580435386	1.0424135462545	0.7742	0.5385	0.788104468475821	0.539362980769231	0.1
16	-0.22314355131421	arm_weak	10000	-0.208707905788681	0.0607933881046325	0.0395482948916096	0.00869090854765625	0.013184627561361	0.9724	0.9839	0	0	1.01102545800774	1.01275648320441	0.8352	0.6355	0.858288770053476	0.645898973472914	0.1
16	-0.22314355131421	glm	10000	-0.227961884854818	0.0523510031034932	0.0419448873240516	0.00929191083773263	0.00215718480668796	0.9921	0.9992	0	0	0.995435099182388	0.996410262920975	0.8911	0.705	0.895373450257031	0.705564451561249	0.1
16	-0.210721031315653	arm_strong	10000	-0.172384405996594	0.0481061414139355	0.0384501003647301	0.00767319374229507	0.00631873712236124	0.9732	0.9967	0	0	1.03750534362165	1.03984958737839	0.7872	0.5509	0.80374023838882	0.552723989164242	0.1
16	-0.210721031315653	arm_weak	9999	-0.195657930450238	0.0616954585968776	0.039010688229655	0.00858530492253398	0.0183275288880778	0.95999599959996	0.977697769776978	0	0	1.00993129126022	1.01235582944786	0.826782678267827	0.626962696269627	0.860193770184394	0.641264320785597	0.1
16	-0.210721031315653	glm	10000	-0.216266959502526	0.0520649347535578	0.0418131157216881	0.00908657265024258	0.00298070648823583	0.987	0.9991	0	0	0.994129822597533	0.995662690852576	0.8918	0.7075	0.897771023302938	0.708137323591232	0.1
16	-0.198450938723838	arm_strong	10000	-0.161787409722483	0.046995217883984	0.0381931493433377	0.00766943045332919	0.00945684886899221	0.956	0.9942	0	0	1.03414788562113	1.03773844692355	0.7963	0.5716	0.825836820083682	0.574934620800644	0.1
16	-0.198450938723838	arm_weak	9997	-0.181991609056539	0.0632683056369115	0.0382617040005349	0.0090793583134916	0.0298243843038097	0.940882264679404	0.961588476542963	0	0	1.00826824772339	1.0109406052315	0.818545563669101	0.627888366509953	0.867425047841803	0.652969936544263	0.1
16	-0.198450938723838	glm	10000	-0.204435999736606	0.0519280619020637	0.041744881110247	0.00908913578054457	0.00496633707277824	0.9789	0.9968	0	0	0.992708987413945	0.994853029476058	0.8945	0.7002	0.904791092042088	0.702447833065811	0.1
16	-0.186329578191493	arm_strong	10000	-0.15068424576219	0.0468548186509315	0.0381956880139544	0.00772604543346743	0.0144060612052359	0.9305	0.9884	0	0	1.03115638148135	1.03602077358424	0.803	0.572	0.843954862976894	0.578713071630919	0.1
16	-0.186329578191493	arm_weak	10000	-0.166326479109055	0.0662262375296718	0.0374701766827141	0.00967228135972191	0.0472286960756448	0.9078	0.9381	0	0	1.00730566465155	1.0109242788892	0.7938	0.5975	0.869024014100022	0.636925700884767	0.1
16	-0.186329578191493	glm	10000	-0.19168458815528	0.0527690658640968	0.0420066386380748	0.00915493815735297	0.00810423731310642	0.9651	0.9929	0	0	0.991919857258273	0.994957411120987	0.8897	0.6967	0.903429696404518	0.701581226709638	0.1
16	-0.174353387144778	arm_strong	10000	-0.140551993341324	0.0459401937069325	0.038016279518154	0.0076988308212869	0.0202221780334903	0.9001	0.981	0	0	1.02733306583343	1.03337532856414	0.8124	0.5825	0.861126541495389	0.593781855249745	0.1
16	-0.174353387144778	arm_weak	9998	-0.151917868941455	0.067707533999138	0.0363666628968835	0.0101198464986384	0.0672454260829213	0.870174034806961	0.910882176435287	0	0	1.00508637301547	1.0095782338552	0.771354270854171	0.587917583516703	0.874252873563218	0.64543757549138	0.1
16	-0.174353387144778	glm	10000	-0.180016659998282	0.0522876767027811	0.0420435986076536	0.00914603911870122	0.011989391888221	0.9473	0.9884	0	0	0.990030140584623	0.994054113778112	0.8918	0.7056	0.907737781061966	0.713779846216107	0.1
16	-0.162518929497775	arm_strong	10000	-0.131950015277695	0.0451211718845415	0.0377584531036734	0.00778043924631867	0.026942412183686	0.8726	0.9706	0	0	1.02208545158774	1.02911093718	0.8313	0.6108	0.892848957139583	0.62930146301257	0.1
16	-0.162518929497775	arm_weak	9999	-0.139746517840604	0.0678955409446074	0.0353324249815379	0.010652799599244	0.0862118369439256	0.834083408340834	0.886688668866887	0	0	1.00135905797103	1.00695824829813	0.761076107610761	0.582458245824582	0.891127098321343	0.656891495601173	0.1
16	-0.162518929497775	glm	10000	-0.169717052570634	0.0521116157018093	0.0419324249505603	0.0092224706863759	0.0167407454664591	0.9234	0.9822	0	0	0.986320118352758	0.99179436279781	0.8932	0.7056	0.91206411089452	0.717980044797394	0.1
16	-0.150822889734584	arm_strong	10000	-0.122866982711975	0.0449466215564103	0.0375659836522729	0.00766795780925657	0.0377028885570717	0.8217	0.9513	0	0	1.01610086200172	1.02484999590629	0.8419	0.6281	0.915784349519289	0.659728792179123	0.1
16	-0.150822889734584	arm_weak	10000	-0.125868848233792	0.0699146601761414	0.0336840354542996	0.0113016257892214	0.121138760385232	0.7805	0.8378	0	0	0.996860326248856	1.00288683464532	0.7244	0.5546	0.896092248558616	0.661971830985915	0.1
[truncated: 14,404 more rows]
